# Supplementary material for: Aluminum tolerance mechanisms in Kenyan maize germplasm are independent from the citrate transporter ZmMATE1
Source: Sci Rep. 2020 Apr 30;10:7320. doi: 10.1038/s41598-020-64107-z (PMC7193623; doi:10.1038/s41598-020-64107-z)
Supplement: Supplementary file 2 — Supplementary information2. [file 41598_2020_64107_MOESM2_ESM.xlsx]

## Sheet: qALT1.05
Genomic position, annotation and description of the predicted genes within qALT1.05 region.
Locus Name	Chromosome	Start (bp)	End (bp)	Pfam	Panther	KOG	KEGG/ec	KO	GO	Best-hit Arabidopsis	Descripton
GRMZM2G132028	1	263581470	263585173		PTHR11581				GO:GO:0006412,GO:GO:0005840,GO:GO:0005622,GO:GO:0003735	AT5G58420.1	Ribosomal protein S4 (RPS4A)
GRMZM2G159149	1	263668607	263670821	PF03641	PTHR31223,PTHR31223:SF8					AT3G53450.1	Lysine decarboxylase family protein
GRMZM5G856436	1	263709075	263712418	PF03226	PTHR13848					AT3G11230.2	Yippee family zinc-binding protein
GRMZM2G468740	1	263717427	263719960	PF03226	PTHR13848,PTHR13848:SF5	KOG3399				AT3G08990.1	Yippee family zinc-binding protein
GRMZM2G180979	1	263796852	263800378	PF00642,PF12796	PTHR14493,PTHR14493:SF47	KOG1595			GO:GO:0046872	AT2G41900.1	CCCH-type zinc finger protein with ARM
GRMZM2G180982	1	263806152	263810392	PF05875	PTHR12956,PTHR12956:SF28	KOG2329	3.5.1.23	K04711	GO:GO:0016811,GO:GO:0016021,GO:GO:0006672	AT4G22330.1	ATCES1 Alkaline phytoceramidase (aPHC)
GRMZM2G480954	1	263817609	263818594	PF01277	PTHR33203,PTHR33203:SF6				GO:GO:0016021,GO:GO:0012511	AT3G01570.1	Oleosin family protein
GRMZM2G027797	1	264007494	264011860	PF00400	PTHR22852	KOG0265			GO:GO:0005515	AT3G27640.1	Transducin/WD40 repeat-like superfamily
GRMZM2G027771	1	264013116	264013486							AT4G30160.2	VLN4 villin 4
GRMZM2G323838	1	264021497	264031738	PF06732	PTHR12221,PTHR12221:SF6				GO:GO:0042254,GO:GO:0005730	AT5G14520.1	Pescadillo-related protein
GRMZM2G355420	1	264105683	264106591	PF16363	PTHR10366,PTHR10366:SF457		5.1.3.2			AT1G64440.1	REB1,RHD1,UGE4 NAD(P)-binding Rossmann-fold superfamily protein
GRMZM2G068471	1	264150094	264157168	PF06732	PTHR12221,PTHR12221:SF6				GO:GO:0042254,GO:GO:0005730	AT5G14520.1	Pescadillo-related protein
GRMZM2G368658	1	264157772	264162277	PF00270,PF13959,PF00271	PTHR24031,PTHR24031:SF305		3.6.4.13		GO:GO:0005524,GO:GO:0003676	AT3G18600.1	P-loop containing nucleoside triphosphate hydrolases superfamily
GRMZM2G069122	1	264163813	264167712	PF04851	PTHR24031,PTHR24031:SF305		3.6.4.13		GO:GO:0016787,GO:GO:0005524,GO:GO:0003677	AT5G65900.1	DEA(D/H)-box RNA helicase family protein
GRMZM2G123221	1	264217014	264217789							AT4G15180.1	ATXR3,SDG2 SET domain protein 2
GRMZM2G423972	1	264221357	264225484	PF00389,PF02826	PTHR10996,PTHR10996:SF171	KOG0069	1.2.1.2	K00122	GO:GO:0055114,GO:GO:0051287,GO:GO:0016616,GO:GO:0008152	AT5G14780.1	FDH formate dehydrogenase
GRMZM2G123204	1	264226088	264229800	PF00709	PTHR11846,PTHR11846:SF4		6.3.4.4	K01939	GO:GO:0006164,GO:GO:0005525,GO:GO:0004019	AT3G57610.1	ADSS adenylosuccinate synthase
GRMZM2G123159	1	264230140	264233270	PF00583	PTHR23091,PTHR23091:SF71	KOG3234	2.3.1.88	K17972	GO:GO:0008080	AT1G03150.1	Acyl-CoA N-acyltransferases (NAT) superfamily protein
GRMZM2G123128	1	264233475	264237932	PF01476,PF00646	PTHR20932,PTHR20932:SF9	KOG2850			GO:GO:0005515	AT1G55000.3	Peptidoglycan-binding LysM domain-containing protein
GRMZM2G109130	1	264266381	264271190	PF00305	PTHR11771,PTHR11771:SF49		1.13.11.58		GO:GO:0055114,GO:GO:0046872,GO:GO:0016702	AT3G22400.1	LOX5 PLAT/LH2 domain-containing protein
GRMZM2G109056	1	264275083	264291493	PF01477,PF00305	PTHR11771,PTHR11771:SF53		1.13.11.58	K15718	GO:GO:0005515,GO:GO:0055114,GO:GO:0046872,GO:GO:0016702	AT1G55020.1	ATLOX1,LOX1 lipoxygenase 1
GRMZM2G009368	1	264332024	264335078	PF01566	PTHR11706,PTHR11706:SF44				GO:GO:0016020,GO:GO:0006810,GO:GO:0005215	AT5G03280.1	ATEIN2,CKR1,EIN2,ERA3,ORE2,ORE3,PIR2 NRAMP metal ion transporter family protein
GRMZM5G820904	1	264517166	264519488		PTHR12815,PTHR12815:SF18					AT3G46740.1	MAR1,TOC75-III translocon at the outer membrane of chloroplasts
GRMZM2G164084	1	264527252	264530002	PF04542,PF04539,PF04545	PTHR30603,PTHR30603:SF25				GO:GO:0016987,GO:GO:0006355,GO:GO:0006352,GO:GO:0003700,GO:GO:0003677	AT1G08540.1	ABC1,ATSIG1,ATSIG2,SIG1,SIG2,SIGA,SIGB RNApolymerase sigma subunit 2
GRMZM2G033619	1	264563220	264576560	PF02985,PF13646	PTHR10527,PTHR10527:SF29				GO:GO:0005515	AT5G19820.1	EMB2734 ARM repeat superfamily protein
GRMZM2G036640	1	264587456	264589878	PF00383	PTHR11079,PTHR11079:SF92	KOG1018	3.5.4.33	K15441	GO:GO:0008270	AT1G48175.1	EMB2191 Cytidine/deoxycytidylate deaminase family
GRMZM2G037152	1	264594942	264596049	PF01151	PTHR11157,PTHR11157:SF13	KOG3071	2.3.1.199		GO:GO:0016021	AT3G06470.1	GNS1/SUR4 membrane protein family
GRMZM2G073668	1	264657422	264662580	PF01590,PF00512,PF02518	PTHR24423,PTHR24423:SF515	KOG0519	2.7.13.3	K14509	GO:GO:0005515,GO:GO:0007165,GO:GO:0000155	AT1G66340.1	ATETR1,EIN1,ETR,ETR1 Signal transduction histidine
GRMZM2G002499	1	264784183	264785825	PF01504	PTHR23086,PTHR23086:SF25		2.7.1.68	K00889	GO:GO:0046488,GO:GO:0016307	AT1G60890.2	Phosphatidylinositol-4-phosphate 5-kinase family protein
GRMZM5G810275	1	264804400	264808840	PF04696	PTHR12707					AT1G15200.2	Protein-protein interaction regulator family protein
GRMZM2G002687	1	264809026	264817001	PF00579	PTHR10055,PTHR10055:SF1		6.1.1.2	K01867	GO:GO:0006418,GO:GO:0005524,GO:GO:0004812,GO:GO:0000166,GO:GO:0006436,GO:GO:0005737,GO:GO:0004830	AT3G04600.3	Nucleotidylyl transferase superfamily protein
GRMZM2G002699	1	264819150	264825448	PF03151	PTHR11132,PTHR11132:SF60	KOG1441				AT3G17430.1	Nucleotide-sugar transporter family protein
GRMZM2G118003	1	264863947	264867974	PF00232	PTHR10353,PTHR10353:SF77		3.2.1.21		GO:GO:0005975,GO:GO:0004553	AT3G18070.1	BGLU43 beta glucosidase 43
AC217401.3_FG001	1	264916581	264919589	PF00232	PTHR10353,PTHR10353:SF77		3.2.1.21	K05350	GO:GO:0005975,GO:GO:0004553	AT3G18080.1	BGLU44 B-S glucosidase 44
GRMZM2G044557	1	265028023	265052116	PF14531	PTHR24361,PTHR24361:SF404	KOG0198	2.7.11.25			AT4G08500.1	ARAKIN,ATMEKK1,MAPKKK8,MEKK1 MAPK/ERK kinase 1
GRMZM2G400092	1	265079700	265086565		PTHR12046		2.3.1.48		GO:GO:0016573,GO:GO:0006348,GO:GO:0005634,GO:GO:0004402	AT5G56740.1	HAC07,HAC7,HAG02,HAG2 histone acetyltransferase of the GNAT family
GRMZM2G453296	1	265222338	265231984	PF00481	PTHR13832,PTHR13832:SF284		3.1.3.16		GO:GO:0003824,GO:GO:0006470,GO:GO:0004722	AT1G09160.1	Protein phosphatase 2C family protein
GRMZM2G153706	1	265234195	265238517	PF09335	PTHR12677,PTHR12677:SF29	KOG3140				AT4G09580.1	SNARE associated Golgi family protein
GRMZM2G153476	1	265241093	265242952	PF00416	PTHR10871				GO:GO:0006412,GO:GO:0005840,GO:GO:0005622,GO:GO:0003735,GO:GO:0003723	AT5G14320.2	Ribosomal protein S13/S18
GRMZM2G153444	1	265243248	265247014	PF04755	PTHR31906,PTHR31906:SF14					AT3G26070.1	Plastid-lipid associated protein PAP, fibrilin family protein
GRMZM2G143160	1	265377905	265382797	PF07714	PTHR22974,PTHR22974:SF21	KOG0198	2.7.12.2	K08866	GO:GO:0006468,GO:GO:0004672,GO:GO:0051304,GO:GO:0007093,GO:GO:0004712	AT1G77720.1	PPK1 protein kinase
GRMZM2G147332	1	265474905	265500127	PF01237	PTHR10972,PTHR10972:SF100					AT4G08180.1	ORP1C OSBP(oxysterol binding protein)-related protein 1C
GRMZM2G062045	1	265513553	265516995	PF02493,PF01504	PTHR23086,PTHR23086:SF33		2.7.1.68	K00889	GO:GO:0046488,GO:GO:0016307	AT1G77740.1	PIP5K2 phosphatidylinositol-4-phosphate 5-kinase 2
GRMZM2G015355	1	265588359	265588701	PF02533	PTHR35325,PTHR35325:SF1				GO:GO:0015979,GO:GO:0009539,GO:GO:0009523	ATCG00070.1	Photosystem II reaction center protein K precursor
AC233950.1_FG002	1	265811311	265813044	PF03634	PTHR31072,PTHR31072:SF6					AT1G68800.1	BRC2,TCP12 TCP domain protein 12
GRMZM2G704032	1	265971537	265979488	PF13920,PF10269	PTHR10044	KOG4172				AT1G73950.1	Transmembrane Fragile-X-F-associated protein
GRMZM2G144744	1	266160101	266163168	PF12041	PTHR31636,PTHR31636:SF47					AT2G01570.1	RGA,RGA1 GRAS transcription factor family protein
GRMZM2G415729	1	266220914	266223742	PF08752	PTHR10261,PTHR10261:SF5			K17267	GO:GO:0030126,GO:GO:0016192,GO:GO:0006886,GO:GO:0005198	AT4G34450.1	Coatomer gamma-2 subunit, gamma-2 coat
GRMZM5G819320	1	266230748	266237285	PF01425,PF13414	PTHR11895,PTHR11895:SF39		3.5.1.4		GO:GO:0016884	AT3G17970.1	ATTOC64-III,TOC64-III translocon at at the outer membrane of chloroplasts
GRMZM5G857871	1	266326255	266326706							AT5G09420.1	ATTOC64-V,TOC64-V translocon at at the outer membrane of chloroplasts
GRMZM2G086003	1	266375642	266379492	PF05721	PTHR20883,PTHR20883:SF15	KOG3290	1.14.11.18	K00477		AT2G01490.1	Phytanoyl-CoA dioxygenase (PhyH) family protein
AC177840.3_FG005	1	266380067	266380333	PF02375	PTHR10694,PTHR10694:SF38					AT3G48430.1	REF6 relative of early flowering 6
GRMZM2G392003	1	266493796	266496808	PF14806	PTHR10635				GO:GO:0006886,GO:GO:0005737	AT4G31490.1	Coatomer, beta subunit
GRMZM2G138541	1	266578803	266585351	PF08323	PTHR12526,PTHR12526:SF346		2.4.1.242			AT1G32900.1	UDP-Glycosyltransferase superfamily protein
GRMZM2G057374	1	266975829	266976969	PF00254	PTHR10516,PTHR10516:SF308	KOG0552	5.2.1.8		GO:GO:0006457	AT1G18170.1	FKBP-like peptidyl-prolyl cis-trans
GRMZM2G057394	1	266979160	266982070	PF00271,PF00270	PTHR24031		3.6.4.13	K12858	GO:GO:0005524,GO:GO:0003676	AT1G28180.1	P-loop containing nucleoside triphosphate hydrolases
GRMZM2G041818	1	267056816	267058352	PF04504	PTHR31662,PTHR31662:SF8					AT1G11510.1	DNA-binding storekeeper protein-related transcriptional regulator
GRMZM2G042040	1	267065421	267068155	PF01124	PTHR10250,PTHR10250:SF16		2.5.1.18	K00799		AT1G65820.1	Microsomal glutathione s-transferase
GRMZM2G042398	1	267069254	267073634	PF08241	PTHR12189		2.1.1.56		GO:GO:0008168,GO:GO:0008152	AT3G20650.1	mRNA capping enzyme family protein
GRMZM2G004012	1	267212960	267213968	PF02298	PTHR33021,PTHR33021:SF57				GO:GO:0009055	AT2G02850.1	ARPN plantacyanin
GRMZM2G004106	1	267219144	267220097	PF02298	PTHR33021,PTHR33021:SF61				GO:GO:0009055	AT2G02850.1	ARPN plantacyanin
GRMZM2G004160	1	267227977	267228945	PF02298	PTHR33021,PTHR33021:SF61				GO:GO:0009055	AT2G02850.1	ARPN plantacyanin
GRMZM2G558078	1	267256356	267260192	PF00400,PF06454	PTHR19845,PTHR19845:SF4	KOG0279			GO:GO:0005515	AT5G08390.1	Transducin/WD40 repeat-like superfamily
GRMZM2G132958	1	267264400	267265899	PF03398	PTHR12161,PTHR12161:SF16	KOG2027				AT1G13340.1	Regulator of Vps4 activity in the MVB pathway
GRMZM2G100650	1	267399846	267402116	PF08718	PTHR10219,PTHR10219:SF28	KOG4189			GO:GO:0051861,GO:GO:0046836,GO:GO:0017089,GO:GO:0005737	AT4G39670.1	Glycolipid transfer protein (GLTP) family protein
GRMZM2G144346	1	267460450	267462414	PF00643,PF06203	PTHR31874,PTHR31874:SF8				GO:GO:0008270,GO:GO:0005622,GO:GO:0005515	AT1G25440.1	B-box type zinc
AC211639.4_FG009	1	267486715	267487565							AT1G48350.1	Ribosomal L18p/L5e
GRMZM5G865999	1	267603687	267613474	PF07714	PTHR24356,PTHR24356:SF144	KOG0598	2.7.11.1		GO:GO:0006468,GO:GO:0004672	AT3G17850.1	Protein kinase superfamily
GRMZM5G800853	1	267614397	267624815		PTHR11239,PTHR11239:SF14	KOG2907				AT3G25940.1	TFIIB zinc-binding protein
GRMZM5G899865	1	267629500	267631521	PF00010,PF02519	PTHR31374,PTHR31374:SF2				GO:GO:0046983,GO:GO:0009733	AT1G75580.1	SAUR-like auxin-responsive family protein
GRMZM2G009544	1	267633786	267635073	PF00538	PTHR11467,PTHR11467:SF39				GO:GO:0006334,GO:GO:0005634,GO:GO:0003677,GO:GO:0000786	AT1G14900.1	HMGA high mobility group A
GRMZM5G814549	1	267637750	267639618	PF12854,PF13041,PF01535	PTHR24015,PTHR24015:SF297					AT4G22760.1	Tetratricopeptide repeat (TPR)-like superfamily protein
GRMZM2G307981	1	267640883	267643605	PF01142	PTHR13326,PTHR13326:SF8		5.4.99.27		GO:GO:0009982,GO:GO:0009451,GO:GO:0003723,GO:GO:0001522	AT3G04820.1	Pseudouridine synthase family protein
GRMZM2G010054	1	267675524	267680920	PF00400,PF04053,PF06957	PTHR19876,PTHR19876:SF5			K05236	GO:GO:0005515,GO:GO:0030117,GO:GO:0016192,GO:GO:0006886,GO:GO:0005198,GO:GO:0030126	AT1G62020.1	Coatomer, alpha subunit
AC195211.3_FG001	1	267840657	267842009	PF00900	PTHR11581				GO:GO:0006412,GO:GO:0005840,GO:GO:0005622,GO:GO:0003735	AT5G58420.1	Ribosomal protein S4 (RPS4A)
GRMZM2G127656	1	267849098	267851281	PF10497	PTHR31169,PTHR31169:SF6					AT4G37110.1	Zinc-finger domain of monoamine-oxidase A repressor R1
AC186684.4_FG001	1	267858701	267862188							AT5G66470.1	RNA binding;GTP binding family protein
GRMZM2G127652	1	267862756	267870690	PF00226	PTHR24078,PTHR24078:SF283					AT5G48030.1	GFA2 gametophytic factor 2
GRMZM2G022787	1	267877539	267887185	PF01535,PF13041	PTHR24015,PTHR24015:SF187					AT3G16010.1	Pentatricopeptide repeat (PPR) superfamily protein
GRMZM2G022859	1	267922012	267928571	PF00179	PTHR24067,PTHR24067:SF46	KOG0896	6.3.2.19			AT1G23260.1	MMZ1,UEV1A MMS ZWEI homologue 1
GRMZM2G023110	1	267933161	267936681	PF08263,PF00069	PTHR27008,PTHR27008:SF19	KOG1187	2.7.11.1		GO:GO:0006468,GO:GO:0005524,GO:GO:0004672	AT1G48480.1	RKL1 receptor-like kinase 1
GRMZM2G023289	1	267953427	267960205	PF00408,PF02879,PF02878,PF02880	PTHR22573,PTHR22573:SF47		5.4.2.2	K01835	GO:GO:0071704,GO:GO:0016868,GO:GO:0005975	AT1G70730.3	Phosphoglucomutase/phosphomannomutase family protein
GRMZM2G024104	1	267960169	267963551		PTHR20852,PTHR20852:SF58		6.3.1.2	K01915		AT1G66200.3	ATGSR2,GSR2 glutamine synthase
GRMZM2G025048	1	267964354	267967550	PF01762,PF00069,PF00337	PTHR11214,PTHR11214:SF105		2.7.11.22,2.7.11.23		GO:GO:0016020,GO:GO:0008378,GO:GO:0006486,GO:GO:0006468,GO:GO:0005524,GO:GO:0004672,GO:GO:0030246	AT5G62620.2	Galactosyltransferase family protein
GRMZM2G066749	1	267973485	267976040	PF01535,PF13041	PTHR24015,PTHR24015:SF479					AT4G01570.1	Tetratricopeptide repeat (TPR)-like superfamily protein
GRMZM2G155323	1	268022201	268032707	PF00585,PF00291	PTHR10314,PTHR10314:SF30	KOG1250	4.3.1.19			AT3G10050.1	OMR1 L-O-methylthreonine resistant protein 1
GRMZM2G126019	1	268218423	268232042	PF02212,PF00350,PF01031	PTHR11566,PTHR11566:SF80			K01528	GO:GO:0005525,GO:GO:0003924	AT1G14830.1	ADL1C,ADL5,DL1C,DRP1C DYNAMIN-like 1C
GRMZM2G126038	1	268235564	268239476	PF09326,PF10588,PF13510,PF00384	PTHR11615,PTHR11615:SF115		1.6.99.3,1.6.5.3	K03934	GO:GO:0055114,GO:GO:0051536,GO:GO:0016651,GO:GO:0016491	AT5G37510.1	CI76,EMB1467 NADH-ubiquinone dehydrogenase mitocondrial
GRMZM2G126049	1	268243256	268244266	PF07714	PTHR24361,PTHR24361:SF397	KOG0581	2.7.12.2		GO:GO:0006468,GO:GO:0004672	AT1G73500.1	ATMKK9,MKK9 MAP kinase 9
GRMZM2G057152	1	268297343	268297994		PTHR22952,PTHR22952:SF187					AT1G49720.2	ABF1 abscisic acid responsive element-binding factor 1
GRMZM2G155129	1	268305757	268306389		PTHR22952,PTHR22952:SF187					AT1G49720.2	ABF1 abscisic acid responsive element-binding factor 1
GRMZM2G155113	1	268312889	268313549		PTHR22952,PTHR22952:SF187					AT1G49720.2	ABF1 abscisic acid responsive element-binding factor 1
GRMZM5G881950	1	268317860	268325494	PF03810,PF03378,PF08506	PTHR10997,PTHR10997:SF8			K18423	GO:GO:0008536,GO:GO:0006886,GO:GO:0005515	AT2G46520.1	Cellular apoptosis susceptibility protein
GRMZM5G845962	1	268375189	268376178	PF07714	PTHR24361,PTHR24361:SF377	KOG0581	2.7.12.2	K04368	GO:GO:0006468,GO:GO:0004672	AT1G18350.1	ATMKK7,BUD1,MKK7 MAP kinase
GRMZM2G127559	1	268401145	268405974	PF00076					GO:GO:0003676	AT4G17720.1	RNA-binding (RRM/RBD/RNP motifs) family protein
GRMZM2G127521	1	268410723	268412985	PF00237	PTHR11593				GO:GO:0006412,GO:GO:0005840,GO:GO:0003735,GO:GO:0015934	AT1G67430.1	Ribosomal protein L22p/L17e
GRMZM2G127437	1	268427454	268431365		PTHR10438,PTHR10438:SF245				GO:GO:0045454,GO:GO:0015035,GO:GO:0006662	AT1G08570.3	ACHT4 atypical CYS HIS rich thioredoxin 4
GRMZM5G865626	1	268504277	268506002	PF02045	PTHR12632,PTHR12632:SF8				GO:GO:0006355,GO:GO:0003700	AT1G72830.1	ATHAP2C,HAP2C,NF-YA3 nuclear factor Y, subunit A3
GRMZM2G000622	1	268624550	268630527	PF02769,PF13507	PTHR10099,PTHR10099:SF1		6.3.5.3	K01952		AT1G74260.1	PUR4 purine biosynthesis 4
GRMZM2G176735	1	268658185	268678314	PF00780,PF00637,PF10366,PF10367	PTHR12894,PTHR12894:SF10	KOG2063			GO:GO:0016192,GO:GO:0006886	AT4G36630.1	EMB2754 Vacuolar sorting protein 39
GRMZM2G137788	1	268802186	268806287	PF08263,PF07714	PTHR27001,PTHR27001:SF164	KOG1187	2.7.11.1		GO:GO:0006468,GO:GO:0004672	AT1G66150.1	TMK1 transmembrane kinase 1
GRMZM2G149315	1	268878904	268880814	PF03188	PTHR10106,PTHR10106:SF19	KOG1619	1.16.5.1	K08360	GO:GO:0016021	AT1G14730.1	Cytochrome b561/ferric reductase transmembrane
GRMZM2G345553	1	268937053	268942296		PTHR19229,PTHR19229:SF123				GO:GO:0016021,GO:GO:0006810,GO:GO:0005215	AT3G47790.1	ATATH7,ATH7 ABC2 homolog 7
GRMZM2G044569	1	268942960	268947663	PF12906	PTHR23012,PTHR23012:SF54	KOG1609	6.3.2.19		GO:GO:0008270	AT1G11020.1	RING/FYVE/PHD zinc finger superfamily protein
GRMZM2G155767	1	269016266	269022761	PF00512,PF02518,PF00072,PF03924	PTHR24423,PTHR24423:SF517	KOG0519	2.7.13.3,3.1.3.16	K14489	GO:GO:0007165,GO:GO:0000155,GO:GO:0000160	AT2G01830.2	AHK4,ATCRE1,CRE1,WOL,WOL1 CHASE domain containing protein
GRMZM2G046966	1	269092279	269096343	PF07722	PTHR11922,PTHR11922:SF37	KOG0026	4.1.3.27	K01658	GO:GO:0016787,GO:GO:0006541	AT1G25220.2	ASB1,TRP4,WEI7 anthranilate synthase beta
GRMZM2G511542	1	269097061	269098364				3.1.2.6			AT1G06130.1	GLX2-4 glyoxalase 2-4
GRMZM2G047055	1	269100968	269103693	PF00022	PTHR11937,PTHR11937:SF210					AT3G12110.1	ACT11 actin-11
GRMZM2G423423	1	269147449	269148335	PF04770	PTHR31948,PTHR31948:SF16					AT1G75240.1	ATHB33,HB33 homeobox protein 33
GRMZM2G059981	1	269174736	269180487	PF04442	PTHR21320,PTHR21320:SF3			K02258	GO:GO:0005507	AT1G02410.1	Cytochrome c oxidase assembly protein CtaG superfamily protein
GRMZM2G059964	1	269184123	269184774	PF14547	PTHR31731,PTHR31731:SF12					AT2G45180.1	Bifunctional inhibitor/lipid-transfer protein/seed storage 2S albumin superfamily protein
GRMZM2G359929	1	269186559	269192080	PF03999	PTHR19321,PTHR19321:SF14			K16732	GO:GO:0008017,GO:GO:0000910,GO:GO:0000226	AT2G01910.1	ATMAP65-6,MAP65-6 Microtubule associated (MAP65/ASE1) superfamily protein
GRMZM2G073912	1	269283865	269292626		PTHR28629,PTHR28629:SF4					AT3G17770.1	Dihydroxyacetone kinase
GRMZM5G863645	1	269350251	269355402	PF12695	PTHR11614,PTHR11614:SF97	KOG1455	3.1.1.23			AT1G73480.1	Alpha/beta-Hydrolases superfamily protein
GRMZM2G015073	1	269364429	269371095	PF07714	PTHR24058,PTHR24058:SF23	KOG0667	2.7.12.1		GO:GO:0006468,GO:GO:0004672	AT1G73460.1	Protein kinase superfamily
GRMZM2G157727	1	269388754	269395277	PF02518,PF01590,PF08446,PF00989,PF00360	PTHR24423,PTHR24423:SF519			K12120	GO:GO:0005515,GO:GO:0006355,GO:GO:0018298,GO:GO:0009584	AT1G09570.1	FHY2,FRE1,HY8,PHYA phytochrome A
GRMZM5G867390	1	269419683	269424715	PF00854	PTHR11654,PTHR11654:SF153			K14638	GO:GO:0016020,GO:GO:0006810,GO:GO:0005215	AT2G02040.1	ATPTR2,ATPTR2-B,NTR1,PTR2,PTR2-B peptide transporter 2
GRMZM2G050081	1	269520248	269521146		PTHR14221,PTHR14221:SF6					AT3G15470.1	Transducin/WD40 repeat-like superfamily
GRMZM5G813124	1	269521686	269522679	PF13962	PTHR24186,PTHR24186:SF9					AT2G01680.1	Ankyrin repeat family protein
GRMZM2G349035	1	269525017	269526035	PF00141	PTHR31356,PTHR31356:SF12		1.11.1.11		GO:GO:0055114,GO:GO:0020037,GO:GO:0006979,GO:GO:0004601	AT1G77490.1	TAPX thylakoidal ascorbate peroxidase
GRMZM5G826838	1	269559834	269572335	PF00282	PTHR11999,PTHR11999:SF86		4.1.1.15	K01580	GO:GO:0030170,GO:GO:0019752,GO:GO:0016831	AT5G17330.1	GAD,GAD1 glutamate decarboxylase
GRMZM5G848720	1	269614546	269615417		PTHR24361,PTHR24361:SF326		2.7.11.1			AT3G13530.1	MAP3KE1,MAPKKK7 mitogen-activated protein kinase
GRMZM5G825695	1	269622651	269633197	PF01486,PF00415,PF00781,PF00071	PTHR11255,PTHR11255:SF47	KOG0084	2.7.1.107		GO:GO:0006355,GO:GO:0005634,GO:GO:0003700,GO:GO:0016301,GO:GO:0007264,GO:GO:0005525	AT5G59840.1	Ras-related small GTP-binding family protein
GRMZM2G412814	1	269644273	269647608	PF09497	PTHR13992,PTHR13992:SF25				GO:GO:0016592,GO:GO:0006357,GO:GO:0001104	AT4G00450.1	CCT,CRP RNA polymerase II transcription mediators
GRMZM2G077147	1	269707858	269709728	PF00249	PTHR10641,PTHR10641:SF665	KOG0048		K09422		AT1G73410.1	ATMYB54,MYB54 myb domain protein 54
GRMZM2G178091	1	269735620	269736962		PTHR21319,PTHR21319:SF0					AT4G15180.1	ATXR3,SDG2 SET domain protein 2
GRMZM2G477879	1	269990792	269993014		PTHR23346,PTHR23346:SF7					AT1G64790.2	ILA ILITYHIA
GRMZM2G056914	1	270094201	270097488	PF04601	PTHR31205,PTHR31205:SF4					AT1G27100.1	Actin cross-linking protein
GRMZM2G107540	1	270119004	270120070	PF00125,PF16211	PTHR23430	KOG1756		K11251	GO:GO:0003677	AT1G54690.1	G-H2AX,GAMMA-H2AX,H2AXB,HTA3 gamma histone variant H2AX polypeptide 3
GRMZM2G047038	1	270191276	270202265	PF00569,PF00249,PF04433,PF16495	PTHR12802,PTHR12802:SF39	KOG1279		K11649	GO:GO:0008270,GO:GO:0005515	AT4G34430.2	ATSWI3D,CHB3 DNA-binding family
GRMZM2G070998	1	270315314	270318479		PTHR24009,PTHR24009:SF2					AT3G51950.2	Zinc finger (CCCH-type) family protein
GRMZM2G071025	1	270318386	270325104	PF04851	PTHR10799,PTHR10799:SF606		3.6.4.12		GO:GO:0016787,GO:GO:0005524,GO:GO:0003677	AT5G66750.1	ATDDM1,CHA1,CHR01,CHR1,DDM1,SOM1,SOM4 chromatin remodeling 1
GRMZM2G111862	1	270413518	270413826		PTHR27009,PTHR27009:SF6		3.1.4.46			AT1G66910.1	Protein kinase superfamily
GRMZM2G150166	1	270417003	270422432	PF08603,PF01213	PTHR10652,PTHR10652:SF12	KOG2675		K17261	GO:GO:0007010,GO:GO:0003779	AT4G34490.1	ATCAP1,CAP 1,CAP1 cyclase associated protein
GRMZM2G024958	1	270487503	270497217		PTHR23241					AT1G52690.2	Late embryogenesis abundant protein (LEA) family protein
GRMZM2G025063	1	270490935	270492615							AT3G27310.1	PUX1 plant UBX domain protein
GRMZM2G133169	1	270571160	270573052	PF03514	PTHR31636,PTHR31636:SF65					AT5G66770.1	GRAS family transcription factor
GRMZM2G133183	1	270619897	270625132		PTHR31060,PTHR31060:SF6					AT2G13690.1	PRLI-interacting factor
GRMZM2G704053	1	270668267	270671686	PF03765,PF00650	PTHR10174,PTHR10174:SF149	KOG1470				AT4G36640.1	Sec14p-like phosphatidylinositol transfer family protein
GRMZM2G443453	1	270723658	270729322	PF03765,PF00650	PTHR10174,PTHR10174:SF149	KOG1470				AT1G75170.1	Sec14p-like phosphatidylinositol transfer
GRMZM2G143238	1	270731874	270736161	PF07714	PTHR27001,PTHR27001:SF237	KOG1187	2.7.11.1		GO:GO:0006468,GO:GO:0004672	AT2G16250.1	Leucine-rich repeat protein kinase family
GRMZM2G329864	1	270899851	270903664		PTHR36884					AT5G58040.1	ATFIP1[V],ATFIPS5,FIP1[V],FIPS5 homolog of yeast FIP1 [V]
GRMZM2G162154	1	270956503	270957553		PTHR36884					AT5G58040.1	ATFIP1[V],ATFIPS5,FIP1[V],FIPS5 homolog of yeast FIP1 [V]
GRMZM2G019267	1	271027530	271032041	PF00069	PTHR24056,PTHR24056:SF187		2.7.11.22,2.7.11.23		GO:GO:0006468,GO:GO:0005524,GO:GO:0004672	AT5G10270.1	CDKC;1 cyclin-dependent kinase C;1
GRMZM2G019806	1	271047086	271049436	PF00010	PTHR23042,PTHR23042:SF25				GO:GO:0046983	AT4G37850.1	basic helix-loop-helix (bHLH) DNA-binding superfamily protein
GRMZM2G088162	1	271094196	271099292	PF00400	PTHR22847	KOG0271		K14963	GO:GO:0005515	AT3G49660.1	Transducin/WD40 repeat-like superfamily
GRMZM2G153292	1	271172696	271181023	PF03953,PF00091	PTHR11588,PTHR11588:SF101			K07374	GO:GO:0003924,GO:GO:0007017,GO:GO:0005874	AT4G14960.1	TUA6 Tubulin/FtsZ family protein
GRMZM2G179490	1	271217671	271220049	PF00091	PTHR11588,PTHR11588:SF48		2.7.2.3		GO:GO:0003924,GO:GO:0007017,GO:GO:0005874	AT5G19780.1	TUA5 tubulin alpha-5 family protein
GRMZM2G149576	1	271272971	271289468	PF01925	PTHR14255,PTHR14255:SF5				GO:GO:0016021	AT2G36630.1	Sulfite exporter TauE/SafE family protein
GRMZM2G450153	1	271305954	271312404		PTHR11533,PTHR11533:SF189		3.4.11.2		GO:GO:0006508	AT4G33090.1	APM1,ATAPM1 aminopeptidase M1
GRMZM2G455433	1	271386028	271389776	PF05057	PTHR12482,PTHR12482:SF16					AT4G25770.1	Alpha/beta-Hydrolases superfamily protein
GRMZM2G017709	1	271399253	271403616							AT5G65740.2	Zinc ion binding
GRMZM2G017087	1	271407490	271415210	PF03789,PF05920,PF03790,PF03791	PTHR11850,PTHR11850:SF64	KOG0773			GO:GO:0003677,GO:GO:0006355,GO:GO:0005634	AT4G08150.1	BP,BP1,KNAT1 KNOTTED-like from Arabidopsis thaliana
GRMZM2G000743	1	271693702	271695058	PF03790,PF03791	PTHR11850,PTHR11850:SF87				GO:GO:0005634,GO:GO:0003677	AT4G08150.1	BP,BP1,KNAT1 KNOTTED-like from Arabidopsis thaliana
GRMZM2G054361	1	271834818	271837308	PF00155	PTHR11751,PTHR11751:SF340		4.4.1.14	K01762	GO:GO:0030170,GO:GO:0009058	AT4G37770.1	ACS8, 1-amino-cyclopropane-1-carboxylate synthase 8
GRMZM2G101460	1	272036416	272053468	PF13167,PF01926,PF16360	PTHR10229,PTHR10229:SF0	KOG0410			GO:GO:0005525	AT3G49725.1	GTP-binding protein, HflX
GRMZM5G822007	1	272074434	272075122							AT3G20475.1	ATMSH5,MSH5 MUTS-homologue 5
GRMZM2G092198	1	272101204	272103341	PF01535,PF13041	PTHR24015,PTHR24015:SF710					AT3G49730.1	Tetratricopeptide repeat (TPR)-like superfamily protein
GRMZM2G092091	1	272109897	272113700	PF00010	PTHR12565,PTHR12565:SF175				GO:GO:0046983	AT1G10120.1	basic helix-loop-helix (bHLH) DNA-binding superfamily protein
AC196441.3_FG004	1	272267690	272268393	PF00862	PTHR12526,PTHR12526:SF398		2.4.1.13		GO:GO:0016157,GO:GO:0005985	AT3G43190.1	ATSUS4,SUS4 sucrose synthase 4
GRMZM2G049349	1	272284844	272287578		PTHR31412,PTHR31412:SF2					AT1G17870.1	ATEGY3,EGY3 ethylene-dependent gravitropism-deficient and yellow-green-like 3
GRMZM2G137891	1	272340323	272342968	PF13911	PTHR28630,PTHR28630:SF4	KOG4498				AT5G65840.1	Thioredoxin superfamily protein
GRMZM2G178261	1	272415607	272419742		PTHR31602,PTHR31602:SF2				GO:GO:0032502,GO:GO:0006351,GO:GO:0005634	AT2G22840.1	AtGRF1,GRF1 growth-regulating factor 1
GRMZM2G089102	1	272521374	272524179	PF01842	PTHR31096,PTHR31096:SF7		2.7.7.59		GO:GO:0016597,GO:GO:0008152	AT1G76990.2	ACR3 ACT domain repeat 3
GRMZM2G390695	1	272524439	272530184		PTHR31923,PTHR31923:SF4					AT5G65910.1	BSD domain-containing protein
GRMZM2G300412	1	272557116	272563914	PF07993,PF01694,PF03030	PTHR10366,PTHR10366:SF323		4.1.1.35	K08678	GO:GO:0016021,GO:GO:0004252,GO:GO:0016020,GO:GO:0015992,GO:GO:0009678,GO:GO:0004427	AT2G28760.1	UXS6 UDP-XYL synthase 6
GRMZM2G125170	1	272565322	272565882		PTHR31923,PTHR31923:SF4					AT3G49800.1	BSD domain-containing protein
GRMZM2G082633	1	272621602	272623295	PF02450	PTHR11440,PTHR11440:SF35	KOG2369	2.3.1.43	K06129	GO:GO:0008374,GO:GO:0006629	AT1G27480.1	Alpha/beta-Hydrolases superfamily protein
GRMZM2G359217	1	272641851	272643707	PF00498	PTHR23308,PTHR23308:SF34				GO:GO:0005515	AT3G02400.1	SMAD/FHA domain-containing protein
AC233878.1_FG004	1	272711753	272730612	PF00122,PF13246,PF00689	PTHR24093,PTHR24093:SF353		3.6.3.8,3.6.3.35	K05853	GO:GO:0046872,GO:GO:0000166	AT1G10130.1	ATECA3,ECA3 endoplasmic reticulum-type calcium-transporting ATPase 1
GRMZM2G179929	1	272803119	272803620	PF00180	PTHR11822,PTHR11822:SF5		1.1.1.42		GO:GO:0055114,GO:GO:0016616,GO:GO:0006102,GO:GO:0004450	AT5G14590.1	Isocitrate/isopropylmalate dehydrogenase family protein
GRMZM2G179906	1	272866057	272868952	PF02485	PTHR31042,PTHR31042:SF8				GO:GO:0016020,GO:GO:0008375	AT5G11730.1	Core-2/I-branching beta-1,6-N-acetylglucosaminyltransferase family protein
GRMZM2G090152	1	272894755	272897521	PF02485	PTHR31042,PTHR31042:SF8				GO:GO:0016020,GO:GO:0008375	AT5G11730.1	Core-2/I-branching beta-1,6-N-acetylglucosaminyltransferase family protein
GRMZM2G090124	1	272899335	272902126	PF02485	PTHR31042,PTHR31042:SF8				GO:GO:0016020,GO:GO:0008375	AT5G11730.1	Core-2/I-branching beta-1,6-N-acetylglucosaminyltransferase family protein
GRMZM2G090070	1	272907940	272911570	PF01457	PTHR10942,PTHR10942:SF0		3.4.24.36		GO:GO:0016020,GO:GO:0007155,GO:GO:0006508,GO:GO:0004222	AT5G42620.2	Metalloendopeptidases; zinc ion binding
GRMZM2G050914	1	272937166	272941590	PF07974	PTHR10942,PTHR10942:SF0			K01404	GO:GO:0016020,GO:GO:0007155,GO:GO:0006508,GO:GO:0004222	AT5G42620.2	Metalloendopeptidases; zinc ion binding
GRMZM2G027059	1	273003521	273007187	PF02401	PTHR31619,PTHR31619:SF2		1.17.1.2	K03527	GO:GO:0051745,GO:GO:0050992,GO:GO:0046872,GO:GO:0019288	AT4G34350.1	CLB6,HDR,ISPH 4-hydroxy-3-methylbut-2-enyl diphosphate reductase
GRMZM2G396114	1	273157848	273168093	PF07526,PF05920	PTHR11850,PTHR11850:SF66				GO:GO:0006355,GO:GO:0003677	AT2G23760.2	BLH4,SAW2 BEL1-like homeodomain 4
GRMZM2G481187	1	273351307	273353145							AT3G05560.3	Ribosomal L22e
GRMZM2G180223	1	273355952	273357096		PTHR15348,PTHR15348:SF4					AT1G20910.1	ARID/BRIGHT DNA-binding domain-containing protein
GRMZM2G481194	1	273364982	273366122	PF00188	PTHR10334,PTHR10334:SF225					AT5G66590.1	CAP (Cysteine-rich secretory protein Antigen) 5, and Pathogenesis-related protein
GRMZM2G481211	1	273388982	273390973	PF00564	PTHR13780,PTHR13780:SF50				GO:GO:0005515	AT3G52950.2	CBS / octicosapeptide/Phox/Bemp1 (PB1) domains-containing protein
GRMZM2G180246	1	273393236	273396891	PF05030	PTHR23107,PTHR23107:SF3					AT5G28640.1	AN3,ATGIF1,GIF,GIF1 SSXT family protein
GRMZM2G108115	1	273439062	273443742		PTHR12613,PTHR12613:SF0				GO:GO:0055114,GO:GO:0016671,GO:GO:0005783,GO:GO:0003756	AT1G72280.1	AERO1,ERO1 endoplasmic reticulum oxidoreductins 1
GRMZM2G391936	1	273514151	273518985	PF00483	PTHR22572,PTHR22572:SF119		2.7.7.27		GO:GO:0016779,GO:GO:0009058	AT5G19220.1	ADG2,APL1 ADP glucose pyrophosphorylase large subunit
AC184871.2_FG002	1	273589167	273590096	PF00493	PTHR11630,PTHR11630:SF42		3.6.4.12		GO:GO:0006260,GO:GO:0005524,GO:GO:0003677	AT2G07690.1	MCM5 Minichromosome maintenance (MCM2/3/5) family protein
GRMZM2G164085	1	273602182	273607645		PTHR22847	KOG2048		K14548		AT4G07410.1	Transducin family protein; WD-40 repeat family protein
GRMZM2G164088	1	273633103	273636648	PF01918	PTHR13516,PTHR13516:SF3	KOG2567			GO:GO:0003676	AT3G07030.1	Alba DNA/RNA-binding protein
GRMZM2G147917	1	273742361	273744358	PF01553,PF12710	PTHR15486,PTHR15486:SF23		2.3.1.198,2.3.1.15		GO:GO:0016746,GO:GO:0008152	AT2G38110.1	ATGPAT6,GPAT6 glycerol-3-phosphate acyltransferase 6
GRMZM2G147900	1	273759022	273760563	PF13041	PTHR24015,PTHR24015:SF320					AT1G77405.1	Pentatricopeptide repeat (PPR) superfamily protein
GRMZM2G147849	1	273761376	273764703	PF00759	PTHR22298,PTHR22298:SF50		3.2.1.4	K01179	GO:GO:0005975,GO:GO:0004553	AT5G49720.1	ATGH9A1,DEC,GH9A1,IRX2,KOR,KOR1,RSW2,TSD1 glycosyl hydrolase 9A1
GRMZM2G131525	1	273842906	273849374	PF05739,PF00141,PF00804	PTHR19957,PTHR19957:SF91	KOG0810			GO:GO:0005515,GO:GO:0055114,GO:GO:0020037,GO:GO:0006979,GO:GO:0004601,GO:GO:0016020	AT1G08560.1	ATSYP111,KN,SYP111 syntaxin of plants 111
GRMZM2G131575	1	273852128	273853789	PF00213	PTHR11910,PTHR11910:SF7				GO:GO:0046933,GO:GO:0015986	AT4G09650.1	ATPD ATP synthase delta-subunit
GRMZM2G416388	1	273932226	273937442	PF00571	PTHR11911					AT5G10860.1	Cystathionine beta-synthase (CBS) family protein
GRMZM2G416426	1	273943314	273953851	PF13934	PTHR10044,PTHR10044:SF129					AT2G39810.1	HOS1 ubiquitin-protein ligases
AC190915.3_FG007	1	273957175	273957793	PF13920	PTHR10044,PTHR10044:SF129					AT2G39810.1	HOS1 ubiquitin-protein ligases
GRMZM2G361662	1	273958886	273963566	PF16899	PTHR10026			K06634	GO:GO:0019901,GO:GO:0006355,GO:GO:0000079	AT5G27620.1	CYCH;1 cyclin H;1
GRMZM2G442658	1	274050254	274054148	PF08240,PF00107	PTHR11695,PTHR11695:SF499		1.1.1.1	K18857	GO:GO:0055114,GO:GO:0016491,GO:GO:0008270	AT1G77120.1	ADH,ADH1,ATADH,ATADH1 alcohol dehydrogenase
GRMZM2G133749	1	274131764	274137813	PF00400	PTHR13211	KOG2919			GO:GO:0005515	AT4G21520.1	Transducin/WD40 repeat-like superfamily
GRMZM2G418263	1	274304203	274310142	PF15785	PTHR11139,PTHR11139:SF71		2.7.11.1	K08873		AT1G50030.1	TOR target of rapamycin
GRMZM2G033135	1	274310954	274333493	PF02260,PF00454	PTHR11139,PTHR11139:SF71		2.7.11.1	K08873	GO:GO:0005515,GO:GO:0016773	AT1G50030.1	TOR target of rapamycin
GRMZM2G135283	1	274342102	274346818	PF00464	PTHR11680,PTHR11680:SF10		2.1.2.1	K00600	GO:GO:0016740	AT4G37930.1	SHM1,SHMT1,STM serine transhydroxymethyltransferase 1
GRMZM5G852097	1	274348403	274350214	PF00400	PTHR22844,PTHR22844:SF128	KOG0279	2.7.11.7		GO:GO:0005515	AT2G26490.1	Transducin/WD40 repeat-like superfamily
GRMZM2G008542	1	274374981	274376509		PTHR27003,PTHR27003:SF102					AT3G55950.1	ATCRR3,CCR3 CRINKLY4 related 3
GRMZM2G309547	1	274377302	274379729	PF00076		KOG0114			GO:GO:0003676	AT4G19610.1	Nucleotide binding
GRMZM2G169825	1	274475289	274478058	PF03000	PTHR32370,PTHR32370:SF35					AT3G50840.1	Phototropic-responsive NPH3 family protein
GRMZM2G472278	1	274482180	274483112	PF03018	PTHR21495,PTHR21495:SF79					AT5G42655.1	Disease resistance-responsive (dirigent-like protein) family
GRMZM2G396451	1	274561462	274577750	PF00320,PF07714,PF00120,PF13905	PTHR13871,PTHR13871:SF38		4.1.1.33		GO:GO:0043565,GO:GO:0008270,GO:GO:0006355,GO:GO:0003700,GO:GO:0006468,GO:GO:0004672,GO:GO:0006807,GO:GO:0004356	AT2G38700.1	ATMVD1,MVD1 mevalonate diphosphate decarboxylase 1
GRMZM2G396435	1	274578844	274584781		PTHR16517,PTHR16517:SF41					AT1G76900.2	AtTLP1,TLP1 tubby like protein 1
GRMZM2G396430	1	274585688	274588455		PTHR34798,PTHR34798:SF2					AT3G22380.2	TIC time for coffee
GRMZM2G095519	1	274588323	274590355	PF00044	PTHR10836,PTHR10836:SF44		1.2.1.12		GO:GO:0055114,GO:GO:0016620	AT1G13440.2	GAPC-2,GAPC2 glyceraldehyde-3-phosphate dehydrogenase C2
GRMZM2G095511	1	274598475	274600271	PF00338	PTHR11700,PTHR11700:SF7			K02946	GO:GO:0006412,GO:GO:0005840,GO:GO:0003735	AT3G22300.1	RPS10 ribosomal protein S10
GRMZM2G301071	1	274775918	274780056	PF04676,PF04677	PTHR12072,PTHR12072:SF5	KOG2477				AT1G56290.1	CwfJ-like family protein
GRMZM2G301089	1	274801584	274803327	PF00010	PTHR12565,PTHR12565:SF164				GO:GO:0046983	AT5G43650.1	BHLH92 basic helix-loop-helix (bHLH) DNA-binding superfamily protein
GRMZM2G398608	1	274928757	274931960	PF03462,PF00472	PTHR11075,PTHR11075:SF46				GO:GO:0016149,GO:GO:0006415,GO:GO:0005737,GO:GO:0003747	AT5G36170.1	ATPRFB,HCF109 high chlorophyll fluorescent 109
GRMZM2G018487	1	274947476	274951614	PF10533,PF03106	PTHR31282,PTHR31282:SF20				GO:GO:0043565,GO:GO:0006355,GO:GO:0003700	AT3G04670.1	ATWRKY39,WRKY39 WRKY DNA-binding protein 39
GRMZM2G322001	1	275008228	275009600	PF03208	PTHR19317,PTHR19317:SF3	KOG3142				AT1G55190.1	PRA1.F2,PRA7 PRA1 (Prenylated rab acceptor) family protein
GRMZM2G018798	1	275011431	275016786	PF00097	PTHR10825,PTHR10825:SF32			K16277	GO:GO:0046872	AT2G30580.1	DRIP2 DREB2A-interacting protein 2
AC186412.4_FG012	1	275090184	275091110		PTHR35743,PTHR35743:SF1					AT4G03090.1	Sequence-specific DNA binding; sequence-specific binding transcription factors
GRMZM2G159285	1	275098311	275101078	PF02309	PTHR31734,PTHR31734:SF21			K14484	GO:GO:0006355,GO:GO:0005634	AT3G04730.1	IAA16 indoleacetic acid-induced protein 16
GRMZM2G149681	1	275113936	275116025	PF01535,PF13041	PTHR24015,PTHR24015:SF794					AT3G04750.1	Tetratricopeptide repeat (TPR)-like superfamily protein
GRMZM2G449558	1	275117700	275121252				1.1.1.85			AT1G80560.1	ATIMD2,IMD2 isopropylmalate dehydrogenase 2
GRMZM2G149775	1	275151282	275153619	PF16211,PF00125	PTHR23430,PTHR23430:SF105	KOG1757		K11251	GO:GO:0003677	AT3G54560.1	HTA11 histone H2A 11
GRMZM2G149923	1	275154534	275157007	PF13499	PTHR23050,PTHR23050:SF198	KOG0027		K02183		AT5G37780.1	ACAM-1,CAM1,TCH1 calmodulin 1
GRMZM2G149952	1	275157705	275161519	PF14306,PF01747	PTHR11055,PTHR11055:SF18		2.7.7.4	K13811	GO:GO:0004781	AT4G14680.1	APS3 Pseudouridine synthase/archaeosine transglycosylase-like family
GRMZM2G155312	1	275207652	275217231	PF13855,PF14381	PTHR24359,PTHR24359:SF20				GO:GO:0005515	AT1G04210.1	Leucine-rich repeat protein kinase family
GRMZM2G169671	1	275290500	275294312	PF12481	PTHR11772,PTHR11772:SF8					AT5G43830.1	Aluminium induced protein with YGL and LRDR motifs
GRMZM2G056645	1	275315689	275330924	PF14844,PF00400,PF02138	PTHR13743,PTHR13743:SF84	KOG0266			GO:GO:0005515	AT1G03060.1	SPI Beige/BEACH domain; WD domain
GRMZM2G009895	1	275452210	275456164	PF01105	PTHR22811,PTHR22811:SF31	KOG1692			GO:GO:0016021,GO:GO:0006810	AT3G22845.1	emp24/gp25L/p24 family/GOLD family protein
GRMZM2G003489	1	275536823	275539066	PF00447	PTHR10015,PTHR10015:SF190				GO:GO:0043565,GO:GO:0006355,GO:GO:0005634,GO:GO:0003700	AT2G26150.1	ATHSFA2,HSFA2 heat shock transcription factor A2
GRMZM2G074395	1	275649843	275651527	PF00201	PTHR11926,PTHR11926:SF317	KOG1192	2.4.1.128		GO:GO:0016758,GO:GO:0008152	AT2G15480.2	UGT73B5 UDP-glucosyl transferase 73B5
GRMZM2G128564	1	275694644	275696890	PF02458	PTHR31642,PTHR31642:SF26		2.3.1.160		GO:GO:0016747	AT4G29250.1	HXXXD-type acyl-transferase family protein
GRMZM2G128617	1	275707161	275708337	PF01027	PTHR23291,PTHR23291:SF31	KOG2322		K06890		AT1G03070.1	Bax inhibitor-1 family protein
GRMZM2G131629	1	275713522	275717742	PF07714	PTHR23257,PTHR23257:SF353	KOG0192	2.7.12.1		GO:GO:0006468,GO:GO:0004672	AT3G22750.1	Protein kinase superfamily
GRMZM2G078416	1	275735516	275741414	PF01535,PF13041	PTHR24015,PTHR24015:SF589					AT3G22670.1	Pentatricopeptide repeat (PPR) superfamily protein
GRMZM2G078275	1	275744267	275754873	PF00271,PF12513	PTHR12131,PTHR12131:SF2		3.6.4.13		GO:GO:0016817	AT4G14790.1	ATSUV3,EDA15 ATP-dependent RNA helicase, mitochondrial (SUV3)
GRMZM2G078252	1	275755025	275757919	PF08614,PF00400	PTHR19878	KOG0288		K17890	GO:GO:0005515	AT5G50230.1	Transducin/WD40 repeat-like superfamily
GRMZM2G171248	1	275838557	275840293	PF04622	PTHR10868,PTHR10868:SF1				GO:GO:0006869	AT1G05440.1	C-8 sterol isomerases
GRMZM2G025906	1	275896763	275900456	PF01987	PTHR31801					AT5G47420.1	Tryptophan RNA-binding attenuator protein-like
GRMZM2G025857	1	275902181	275903395	PF04927	PTHR31174,PTHR31174:SF2					AT3G22490.1	Seed maturation protein
GRMZM2G025793	1	275933704	275934593	PF04927	PTHR31174,PTHR31174:SF4					AT3G22490.1	Seed maturation protein
GRMZM2G173852	1	276041856	276051221		PTHR24098,PTHR24098:SF17		2.3.1.48			AT1G05380.1	Acyl-CoA N-acyltransferase with RING/FYVE/PHD-type zinc finger protein
GRMZM2G126338	1	276138867	276143694	PF04146	PTHR12357,PTHR12357:SF21					AT3G13460.1	ECT2 evolutionarily conserved C-terminal region 2
GRMZM2G126325	1	276145130	276145611		PTHR13742,PTHR13742:SF22				GO:GO:0051726,GO:GO:0006357	AT3G12280.1	ATRBR1,RB,RB1,RBR,RBR1 retinoblastoma-related 1
GRMZM2G011373	1	276185420	276187257		PTHR11122,PTHR11122:SF15					AT1G55370.2	NDF5 NDH-dependent cyclic electron flow 5
GRMZM2G009843	1	276270134	276274884	PF00069	PTHR24055,PTHR24055:SF228		2.7.11.1	K08832	GO:GO:0006468,GO:GO:0005524,GO:GO:0004672	AT3G53030.1	SRPK4 ser/arg-rich protein kinase 4
GRMZM2G010052	1	276278495	276278958	PF02256						AT4G16440.1	Ferredoxin hydrogenases
GRMZM2G456690	1	276282093	276286199	PF02906	PTHR11615,PTHR11615:SF103	KOG2439				AT4G16440.1	Ferredoxin hydrogenases
GRMZM5G802858	1	276318090	276320275	PF00271	PTHR18934,PTHR18934:SF103		3.6.4.13	K14442		AT5G04895.1	DEA(D/H)-box RNA helicase family protein
GRMZM2G147532	1	276358990	276366755							AT5G45720.2	AAA-type ATPase family protein
GRMZM2G147687	1	276371915	276377603	PF01915,PF00933	PTHR30620,PTHR30620:SF39		3.2.1.58	K05349	GO:GO:0005975,GO:GO:0004553	AT5G20950.2	Glycosyl hydrolase family protein
GRMZM2G017186	1	276389788	276395239	PF00933	PTHR30620,PTHR30620:SF38		3.2.1.58		GO:GO:0005975,GO:GO:0004553	AT5G20950.2	Glycosyl hydrolase family protein
GRMZM2G016671	1	276396791	276429710	PF00069	PTHR22974,PTHR22974:SF23		2.7.11.1		GO:GO:0006468,GO:GO:0005524,GO:GO:0004672	AT5G20930.1	TSL Protein kinase superfamily protein
GRMZM2G016546	1	276428498	276431002	PF10237	PTHR13200,PTHR13200:SF0	KOG3350			GO:GO:0008168	AT3G58470.1	Nucleic acid binding; methyltransferases
GRMZM2G099944	1	276495576	276498832	PF00091	PTHR11588,PTHR11588:SF146		2.4.2.1	K07375	GO:GO:0003924,GO:GO:0007017,GO:GO:0005874	AT1G20010.1	TUB5 tubulin beta-5 family protein
GRMZM2G100084	1	276499945	276504457	PF00478	PTHR11911,PTHR11911:SF6		1.1.1.205	K00088	GO:GO:0055114,GO:GO:0003824,GO:GO:0006164,GO:GO:0003938	AT1G16350.1	Aldolase-type TIM barrel family protein
GRMZM2G145941	1	276594671	276597885	PF00241	PTHR11913,PTHR11913:SF26				GO:GO:0005622,GO:GO:0003779,GO:GO:0030042,GO:GO:0015629	AT2G31200.1	ADF6,ATADF6 actin depolymerizing factor 6
GRMZM2G145974	1	276603845	276605054	PF00582	PTHR31964,PTHR31964:SF38				GO:GO:0006950	AT3G11930.4	Adenine nucleotide alpha hydrolases-like superfamily protein
GRMZM2G146000	1	276605739	276608726		PTHR22904,PTHR22904:SF312					AT1G04130.1	Tetratricopeptide repeat (TPR)-like superfamily protein
GRMZM2G589058	1	276737964	276738565	PF00806	PTHR12537,PTHR12537:SF71				GO:GO:0003723	AT2G29140.1	APUM3,PUM3 pumilio 3
GRMZM2G177867	1	276740071	276750588	PF12711,PF00225	PTHR24115,PTHR24115:SF388	KOG4280	3.6.4.4	K10400	GO:GO:0008017,GO:GO:0007018,GO:GO:0005524,GO:GO:0003777,GO:GO:0005871	AT3G44050.1	P-loop containing nucleoside triphosphate
GRMZM2G177928	1	276753085	276757659	PF03088	PTHR10426,PTHR10426:SF24		4.3.3.2		GO:GO:0016844,GO:GO:0009058	AT5G22020.1	Calcium-dependent phosphotriesterase superfamily protein
GRMZM2G177974	1	276758755	276765477	PF00569,PF00249	PTHR12374,PTHR12374:SF23	KOG0457		K11314	GO:GO:0008270	AT4G16420.1	ADA2B,PRZ1 homolog of yeast ADA2
GRMZM2G421500	1	276878165	276882765	PF16095	PTHR10489,PTHR10489:SF662	KOG1909				AT5G55540.1	LOP1,TRN1 tornado 1
GRMZM2G421491	1	276882449	276887250	PF03169	PTHR22601,PTHR22601:SF2				GO:GO:0055085	AT4G16370.1	ATOPT3,OPT3 oligopeptide transporter
GRMZM2G058158	1	277041524	277051789	PF09733	PTHR22597	KOG2350				AT5G51230.1	ATEMF2,CYR1,EMF2,VEF2 VEFS-Box of polycomb protein
GRMZM2G057935	1	277059620	277064623	PF02518,PF00512,PF01590,PF08446,PF00989,PF00360	PTHR24423,PTHR24423:SF493		2.4.1.19		GO:GO:0007165,GO:GO:0000155,GO:GO:0005515,GO:GO:0006355,GO:GO:0018298,GO:GO:0009584	AT5G35840.1	PHYC phytochrome C
GRMZM2G083677	1	277084916	277087273	PF07885	PTHR11003,PTHR11003:SF137			K05389		AT5G55630.2	ATKCO1,ATTPK1,KCO1,TPK1 Outward rectifying potassium channel protein
GRMZM5G810254	1	277126001	277126341		PTHR13778,PTHR13778:SF13					AT3G06260.1	GATL4 galacturonosyltransferase-like 4
GRMZM2G032962	1	277208093	277217953		PTHR36335,PTHR36335:SF1					AT1G69060.1	Chaperone DnaJ-domain superfamily protein
GRMZM2G032339	1	277218151	277298925	PF01486	PTHR11945,PTHR11945:SF218				GO:GO:0006355,GO:GO:0005634,GO:GO:0003700	AT1G69120.1	AGL7,AP1 K-box region and MADS-box transcription factor
GRMZM2G021781	1	277442411	277443354	PF00173	PTHR19359,PTHR19359:SF25	KOG0536				AT1G26340.1	ATCB5-A,B5 #6,CB5-A cytochrome B5 isoform A
GRMZM5G826714	1	277446649	277450112	PF04833	PTHR31673				GO:GO:0031225,GO:GO:0016049,GO:GO:0010215	AT5G60920.1	COB COBRA-like extracellular glycosyl-phosphatidyl inositol protein family
GRMZM2G128016	1	277559451	277568156	PF00153	PTHR24089,PTHR24089:SF391					AT5G15640.1	Mitochondrial substrate carrier family protein
GRMZM2G128014	1	277571263	277572468		PTHR11680,PTHR11680:SF11		2.1.2.1		GO:GO:0016740	AT4G13890.1	EDA36,EDA37,SHM5 Pyridoxal phosphate (PLP)-dependent transferases superfamily protein
GRMZM2G140408	1	277636784	277638036	PF00312	PTHR23321,PTHR23321:SF30			K02956	GO:GO:0006412,GO:GO:0005840,GO:GO:0005622,GO:GO:0003735	ATCG01120.1	Chloroplast ribosomal protein S15
GRMZM2G140430	1	277639223	277639989							AT1G08190.1	ATVAM2,ATVPS41,VAM2,VPS41,ZIP2 vacuolar protein sorting 41
GRMZM2G024051	1	277651280	277658714	PF00400	PTHR22840	KOG0640		K14406	GO:GO:0005515	AT5G60940.1	Transducin/WD40 repeat-like superfamily
GRMZM2G024231	1	277659611	277669564							AT1G69220.1	SIK1 Protein kinase superfamily protein
GRMZM2G024548	1	277679887	277684837	PF00227	PTHR11599,PTHR11599:SF54		3.4.25.1		GO:GO:0051603,GO:GO:0005839,GO:GO:0004298	AT2G05840.1	PAA2 20S proteasome subunit
GRMZM2G300044	1	277702641	277703646	PF03398	PTHR12161,PTHR12161:SF26					AT1G13340.1	Regulator of Vps4 activity in the MVB pathway
GRMZM2G071133	1	277763991	277765841	PF03398	PTHR12161,PTHR12161:SF26					AT1G13340.1	Regulator of Vps4 activity in the MVB pathway
GRMZM2G009806	1	277777705	277779142	PF03398	PTHR12161,PTHR12161:SF26					AT1G13340.1	Regulator of Vps4 activity in the MVB pathway
GRMZM2G090422	1	277805915	277807951		PTHR11545,PTHR11545:SF2				GO:GO:0006412,GO:GO:0005840,GO:GO:0003735	AT3G07110.2	Ribosomal protein L13
GRMZM2G123705	1	277903329	277903966		PTHR11140,PTHR11140:SF0				GO:GO:0005681,GO:GO:0000398	AT4G38780.1	Pre-mRNA-processing-splicing factor
GRMZM2G123714	1	277910574	277913398	PF07983	PTHR32227,PTHR32227:SF75					AT1G18650.1	PDCB3 plasmodesmata callose-binding protein 3
GRMZM2G031138	1	278088968	278093752	PF00201	PTHR11926,PTHR11926:SF316		2.4.1.324		GO:GO:0016758,GO:GO:0008152	AT3G02100.1	UDP-Glycosyltransferase superfamily protein
GRMZM2G328224	1	278100068	278101776	PF00201	PTHR11926,PTHR11926:SF294		2.4.1.85		GO:GO:0016758,GO:GO:0008152	AT3G02100.1	UDP-Glycosyltransferase superfamily protein
GRMZM2G098892	1	278109388	278111234	PF00201	PTHR11926,PTHR11926:SF361		2.4.1.324		GO:GO:0016758,GO:GO:0008152	AT3G02100.1	UDP-Glycosyltransferase superfamily protein
GRMZM2G098890	1	278114408	278116146	PF00201	PTHR11926,PTHR11926:SF361		2.4.1.324		GO:GO:0016758,GO:GO:0008152	AT3G02100.1	UDP-Glycosyltransferase superfamily protein
GRMZM2G328500	1	278192784	278199532	PF00984,PF03720,PF03721	PTHR11374,PTHR11374:SF28		1.1.1.22	K00012	GO:GO:0055114,GO:GO:0051287,GO:GO:0016616	AT3G29360.1	UDP-glucose 6-dehydrogenase family protein
GRMZM2G143204	1	278229154	278232499	PF03106	PTHR31221,PTHR31221:SF15				GO:GO:0043565,GO:GO:0006355,GO:GO:0003700	AT1G69310.2	ATWRKY57,WRKY57 WRKY DNA-binding protein 57
GRMZM2G074158	1	278250612	278259617	PF00343	PTHR11468,PTHR11468:SF8		2.4.1.1	K00688	GO:GO:0008184,GO:GO:0005975	AT3G29320.1	Glycosyl transferase, family 35
GRMZM2G376433	1	278323353	278324637	PF03055	PTHR10543,PTHR10543:SF37			K11159		AT3G63520.1	ATCCD1,ATNCED1,CCD1,NCED1 carotenoid cleavage dioxygenase 1
GRMZM2G074317	1	278418921	278424694		PTHR10217,PTHR10217:SF501	KOG0498				AT5G15410.2	ATCNGC2,CNGC2,DND1 Cyclic nucleotide-regulated ion channel family protein
GRMZM2G146015	1	278439805	278441026	PF02298	PTHR33021,PTHR33021:SF56				GO:GO:0009055	AT2G27035.1	ATENODL20,ENODL20 early nodulin-like protein 20
GRMZM2G047628	1	278507511	278509484		PTHR23273,PTHR23273:SF13					AT2G06510.2	ATRPA1A,ATRPA70A,RPA1A,RPA70A replication protein A 1A
GRMZM2G437711	1	278549265	278553927	PF02902			1.6.2.2		GO:GO:0008234,GO:GO:0006508	AT3G19210.1	ATRAD54,CHR25,RAD54 homolog
GRMZM2G437753	1	278554134	278554733		PTHR21493,PTHR21493:SF145					AT3G14075.2	Mono-/di-acylglycerol lipase, N-terminal; Lipase, class 3
GRMZM2G029536	1	278582283	278593012	PF00400	PTHR10971,PTHR10971:SF17	KOG1036			GO:GO:0005515	AT1G69400.1	Transducin/WD40 repeat-like superfamily
GRMZM2G008029	1	278669130	278671406	PF03106	PTHR31221,PTHR31221:SF24				GO:GO:0043565,GO:GO:0006355,GO:GO:0003700	AT1G13960.1	WRKY4 WRKY DNA-binding protein 4
GRMZM2G147596	1	278690176	278691726							AT4G29910.1	ATORC5,ORC5 origin recognition complex protein 5
GRMZM2G147589	1	278695579	278699685	PF03151	PTHR11132,PTHR11132:SF90			K15283		AT5G33320.1	ARAPPT,CUE1,PPT Glucose-6-phosphate/phosphate translocator-related
GRMZM2G454980	1	278716304	278718995	PF11721,PF07714	PTHR27003,PTHR27003:SF106	KOG1187	2.7.11.1		GO:GO:0006468,GO:GO:0004672	AT5G61350.1	Protein kinase superfamily
GRMZM2G014955	1	278732100	278734562	PF10250	PTHR37220,PTHR37220:SF1					AT3G05320.1	O-fucosyltransferase family protein
GRMZM2G074501	1	278778155	278780766		PTHR16223,PTHR16223:SF17					AT3G19500.1	basic helix-loop-helix (bHLH) DNA-binding superfamily protein
GRMZM2G118809	1	278904521	278906411	PF00067	PTHR24298,PTHR24298:SF123	KOG0156	1.14.13.89		GO:GO:0055114,GO:GO:0020037,GO:GO:0016705,GO:GO:0005506	AT4G37340.1	CYP81D3 cytochrome P450, family 81
GRMZM2G154870	1	278967039	278968982	PF00067	PTHR24298,PTHR24298:SF123	KOG0156	1.14.13.89		GO:GO:0055114,GO:GO:0020037,GO:GO:0016705,GO:GO:0005506	AT4G37340.1	CYP81D3 cytochrome P450, family 81
GRMZM2G154828	1	278974587	278976831	PF00067	PTHR24298,PTHR24298:SF123	KOG0156	1.14.13.89		GO:GO:0055114,GO:GO:0020037,GO:GO:0016705,GO:GO:0005506	AT4G37330.1	CYP81D4 cytochrome P450, family 81
GRMZM2G395728	1	278996225	278999894	PF00175	PTHR19384,PTHR19384:SF82		1.18.1.2	K02641	GO:GO:0055114,GO:GO:0016491	AT1G20020.1	ATLFNR2,FNR2 ferredoxin-NADP(+)-oxidoreductase 2
GRMZM2G039278	1	279058329	279074785	PF00067	PTHR24298,PTHR24298:SF123	KOG0156	1.14.13.89		GO:GO:0055114,GO:GO:0020037,GO:GO:0016705,GO:GO:0005506	AT4G37370.1	CYP81D8 cytochrome P450, family 81
AC196018.3_FG009	1	279106669	279107936				2.7.11.1			AT2G23080.2	Protein kinase superfamily
GRMZM2G069722	1	279133377	279135423	PF00067	PTHR24298,PTHR24298:SF123	KOG0156	1.14.13.89		GO:GO:0055114,GO:GO:0020037,GO:GO:0016705,GO:GO:0005506	AT4G37320.1	CYP81D5 cytochrome P450, family 81
GRMZM2G351582	1	279179137	279185618	PF03367	PTHR10876,PTHR10876:SF0			K06874	GO:GO:0008270	AT5G37340.1	ZPR1 zinc-finger domain
GRMZM2G050512	1	279186088	279189468	PF00481	PTHR13832,PTHR13832:SF292	KOG0700	3.1.3.16	K01102	GO:GO:0003824,GO:GO:0006470,GO:GO:0004722	AT4G33920.1	Protein phosphatase 2C family protein
GRMZM2G050566	1	279203399	279203947							AT5G65860.2	Ankyrin repeat family protein
GRMZM2G098822	1	279224068	279224431				2.1.1.2			AT5G65860.1	Ankyrin repeat family protein
GRMZM2G389645	1	279243792	279245498	PF13812,PF12854,PF13041	PTHR24015,PTHR24015:SF703					AT1G77360.1	Tetratricopeptide repeat (TPR)-like superfamily protein
GRMZM2G091578	1	279251759	279254567	PF05922,PF02225,PF00082	PTHR10795,PTHR10795:SF335		3.4.21.25		GO:GO:0006508,GO:GO:0004252	AT5G67360.1	ARA12 Subtilase family protein
GRMZM2G151480	1	279336168	279336779							AT4G37480.1	Chaperone DnaJ-domain superfamily protein
GRMZM2G159715	1	279353223	279353704	PF08271	PTHR11618,PTHR11618:SF27				GO:GO:0008270,GO:GO:0006355,GO:GO:0006352	AT3G10330.1	Cyclin-like family protein
GRMZM2G105185	1	279402582	279405070	PF00067	PTHR24298,PTHR24298:SF143	KOG0156	1.14.13.41	K12153	GO:GO:0055114,GO:GO:0020037,GO:GO:0016705,GO:GO:0005506	AT5G05260.1	CYP79A2 cytochrome p450
GRMZM2G348578	1	279479453	279483540	PF13640	PTHR10869,PTHR10869:SF66		1.14.11.2	K00472	GO:GO:0055114,GO:GO:0016491	AT4G33910.1	2-oxoglutarate (2OG) and Fe(II)-dependent oxygenase
GRMZM2G047855	1	279484878	279490883	PF07714	PTHR24054,PTHR24054:SF32		2.7.11.1	K03097	GO:GO:0006468,GO:GO:0004672	AT5G67380.1	ATCKA1,CKA1 casein kinase alpha 1
GRMZM2G047656	1	279625484	279627333	PF00141	PTHR31517,PTHR31517:SF8		1.11.1.7	K00430	GO:GO:0055114,GO:GO:0020037,GO:GO:0006979,GO:GO:0004601	AT5G67400.1	RHS19 root hair specific 19
GRMZM2G047456	1	279632095	279634765	PF00141	PTHR31517,PTHR31517:SF15		1.11.1.7	K00430	GO:GO:0055114,GO:GO:0020037,GO:GO:0006979,GO:GO:0004601	AT3G49960.1	Peroxidase superfamily protein
GRMZM2G303305	1	279649512	279653095	PF05699	PTHR11697,PTHR11697:SF113				GO:GO:0046983	AT2G16040.1	hAT dimerisation domain-containing protein
GRMZM2G154799	1	279742698	279744047	PF00069	PTHR24054,PTHR24054:SF33		2.7.11.1		GO:GO:0006468,GO:GO:0005524,GO:GO:0004672	AT5G67380.2	ATCKA1,CKA1 casein kinase alpha 1
GRMZM2G007399	1	279745600	279747583	PF00069	PTHR24054,PTHR24054:SF33		2.7.11.1		GO:GO:0006468,GO:GO:0005524,GO:GO:0004672	AT2G23070.1	Protein kinase superfamily
GRMZM2G307252	1	279748502	279753240		PTHR10906				GO:GO:0016020,GO:GO:0015031	AT1G29310.1	SecY protein transport family protein
GRMZM2G003421	1	279824465	279826154							AT2G18915.1	ADO2,LKP2 LOV KELCH protein 2
GRMZM2G063663	1	279844448	279846260		PTHR11926,PTHR11926:SF381		2.4.1.218		GO:GO:0016758,GO:GO:0008152	AT4G01070.1	GT72B1,UGT72B1 UDP-Glycosyltransferase superfamily
GRMZM2G174083	1	279875580	279878961	PF00612,PF00063					GO:GO:0005515,GO:GO:0016459,GO:GO:0005524,GO:GO:0003774	AT1G50360.1	ATVIIIA,VIIIA P-loop containing nucleoside triphosphate hydrolases superfamily protein
GRMZM2G437425	1	279923952	279924529		PTHR19431,PTHR19431:SF1					AT3G09630.1	Ribosomal protein L4/L1
GRMZM2G437422	1	279924480	279930165	PF02902	PTHR12606,PTHR12606:SF14		3.4.22.68		GO:GO:0008234,GO:GO:0006508	AT3G06910.1	ULP1A UB-like protease 1A
GRMZM2G099305	1	279963848	279966746		PTHR23091,PTHR23091:SF273					AT4G37580.1	COP3,HLS1,UNS2 Acyl-CoA N-acyltransferases (NAT) superfamily protein
GRMZM2G099379	1	279970795	279973536							AT2G17270.1	PHT3;3 phosphate transporter 3;3
GRMZM2G400714	1	279979292	279981056	PF13912	PTHR26374					AT1G27730.1	STZ,ZAT10 salt tolerance zinc finger
GRMZM2G306024	1	280120182	280122748	PF03000	PTHR32370,PTHR32370:SF15					AT3G19850.1	Phototropic-responsive NPH3 family protein
GRMZM2G156800	1	280154384	280164446	PF14531	PTHR24361,PTHR24361:SF389	KOG0198	2.7.11.25			AT5G66850.1	MAPKKK5 mitogen-activated protein kinase
GRMZM2G459437	1	280186211	280189325	PF08752	PTHR10261,PTHR10261:SF5				GO:GO:0030126,GO:GO:0016192,GO:GO:0006886,GO:GO:0005198	AT4G34450.1	Coatomer gamma-2 subunit, gamma-2 coat
GRMZM5G886709	1	280263211	280272007	PF08766,PF02201	PTHR13844,PTHR13844:SF4	KOG1946			GO:GO:0005515	AT1G49520.1	SWIB complex BAF60b domain-containing protein
GRMZM5G817934	1	280272020	280275949	PF02201	PTHR13844,PTHR13844:SF4				GO:GO:0005515	AT3G19080.1	SWIB complex BAF60b domain-containing protein
GRMZM2G124540	1	280284828	280286869	PF00249	PTHR31003,PTHR31003:SF6					AT4G37180.1	Homeodomain-like superfamily protein
GRMZM2G138861	1	280356771	280364881	PF00069	PTHR24343,PTHR24343:SF160	KOG0583	2.7.11.1	K14498	GO:GO:0006468,GO:GO:0005524,GO:GO:0004672	AT4G33950.1	ATOST1,OST1,P44,SNRK2-6,SNRK2.6,SRK2E Protein kinase superfamily
GRMZM2G108865	1	280409564	280411218	PF02701	PTHR31992,PTHR31992:SF29				GO:GO:0006355,GO:GO:0003677	AT1G07640.2	OBP2 Dof-type zinc finger DNA-binding family protein
GRMZM2G107645	1	280531564	280537680	PF14531	PTHR24350,PTHR24350:SF7	KOG0580	2.7.11.1		GO:GO:0007049,GO:GO:0004672,GO:GO:0032465,GO:GO:0007059,GO:GO:0000278,GO:GO:0000226	AT2G45490.1	AtAUR3,AUR3 ataurora3
GRMZM2G107688	1	280540225	280541686	PF00717	PTHR12383,PTHR12383:SF26		3.4.21.89		GO:GO:0016020,GO:GO:0008236,GO:GO:0006508	AT1G06870.1	Peptidase S24/S26A/S26B/S26C family protein
GRMZM2G107689	1	280559358	280566360		PTHR24350,PTHR24350:SF7		2.7.11.1		GO:GO:0007049,GO:GO:0004672,GO:GO:0032465,GO:GO:0007059,GO:GO:0000278,GO:GO:0000226	AT2G45490.1	AtAUR3,AUR3 ataurora3
GRMZM2G107798	1	280569122	280571672	PF10502	PTHR12383,PTHR12383:SF26	KOG0171	3.4.21.89	K03100	GO:GO:0016020,GO:GO:0008236,GO:GO:0006508	AT1G06870.1	Peptidase S24/S26A/S26B/S26C family protein
GRMZM2G337109	1	280587203	280589553	PF07714	PTHR24350,PTHR24350:SF7		2.7.11.1		GO:GO:0006468,GO:GO:0004672,GO:GO:0007049,GO:GO:0032465,GO:GO:0007059,GO:GO:0000278,GO:GO:0000226	AT2G45490.1	AtAUR3,AUR3 ataurora3
GRMZM2G174638	1	280591765	280593554	PF00069	PTHR24350,PTHR24350:SF7		2.7.11.1		GO:GO:0006468,GO:GO:0005524,GO:GO:0004672,GO:GO:0007049,GO:GO:0032465,GO:GO:0007059,GO:GO:0000278,GO:GO:0000226	AT2G45490.1	AtAUR3,AUR3 ataurora3
GRMZM2G353114	1	280602639	280609457	PF00271,PF07899,PF00076	PTHR15608				GO:GO:0003676	AT5G16260.1	ELF9 RNA binding (RRM/RBD/RNP motifs) family protein
GRMZM2G037617	1	280619868	280626429	PF00069	PTHR24350,PTHR24350:SF7		2.7.11.1		GO:GO:0006468,GO:GO:0005524,GO:GO:0004672,GO:GO:0007049,GO:GO:0032465,GO:GO:0007059,GO:GO:0000278,GO:GO:0000226	AT2G45490.1	AtAUR3,AUR3 ataurora3
GRMZM2G345582	1	280637414	280642327		PTHR13437			K14307	GO:GO:0006913,GO:GO:0005643	AT4G37130.1	hydroxyproline-rich glycoprotein family protein
GRMZM2G009958	1	280647333	280649595		PTHR36345,PTHR36345:SF1					AT2G15890.1	MEE14 maternal effect embryo arrest 14
GRMZM2G312239	1	280654534	280657587		PTHR19278,PTHR19278:SF39		4.1.1.23,2.4.2.10			AT3G54470.1	Uridine 5'-monophosphate synthase, UMP synthase (PYRE-F) (UMPS)
GRMZM2G164580	1	280749448	280752986		PTHR14237,PTHR14237:SF31		2.8.1.9			AT2G23520.1	Pyridoxal phosphate (PLP)-dependent transferases superfamily protein
GRMZM2G164558	1	280771850	280772885	PF08041	PTHR34951				GO:GO:0009512	AT2G26500.1	Cytochrome b6f complex subunit (petM)
GRMZM2G031870	1	280817033	280817813		PTHR31496,PTHR31496:SF6					AT5G42630.1	ATS,KAN4 Homeodomain-like superfamily protein
GRMZM6G039492	1	280817099	280844987	PF00249	PTHR31496,PTHR31496:SF6					AT5G42630.1	ATS,KAN4 Homeodomain-like superfamily protein
GRMZM2G072653	1	280908391	280910737	PF00067	PTHR24286,PTHR24286:SF57		4.2.1.92	K01723	GO:GO:0055114,GO:GO:0020037,GO:GO:0016705,GO:GO:0005506	AT5G42650.1	AOS,CYP74A,DDE2 allene oxide synthase
GRMZM2G376661	1	280918468	280920450	PF00067	PTHR24286,PTHR24286:SF57		4.2.1.92	K01723	GO:GO:0055114,GO:GO:0020037,GO:GO:0016705,GO:GO:0005506	AT5G42650.1	AOS,CYP74A,DDE2 allene oxide synthase
GRMZM2G072553	1	280922323	280925064	PF00085	PTHR10438,PTHR10438:SF272				GO:GO:0045454,GO:GO:0015035,GO:GO:0006662	AT4G37200.1	HCF164 Thioredoxin superfamily protein
GRMZM2G040030	1	281042229	281045163	PF05562	PTHR33596,PTHR33596:SF1					AT3G50830.1	ATCOR413-PM2,COR413-PM2 cold-regulated 413-plasma membrane 2
GRMZM2G039891	1	281046407	281050179	PF00201	PTHR11926,PTHR11926:SF391		2.8.1.2,2.8.1.1		GO:GO:0016758,GO:GO:0008152	AT1G79230.1	ATMST1,ATRDH1,MST1,ST1,STR1 mercaptopyruvate sulfurtransferase 1
AC234157.1_FG002	1	281175269	281177006	PF00380	PTHR21569,PTHR21569:SF2	KOG1753		K02996	GO:GO:0006412,GO:GO:0005840,GO:GO:0003735	AT1G74970.1	RPS9,TWN3 ribosomal protein S9
GRMZM2G407626	1	281235735	281237080	PF13833,PF00036	PTHR10891,PTHR10891:SF641	KOG0027		K13448	GO:GO:0005509	AT3G50770.1	CML41 calmodulin-like 41
GRMZM2G038301	1	281272122	281275134	PF05140	PTHR31566,PTHR31566:SF0			K07399		AT1G49380.1	Cytochrome c biogenesis protein family
GRMZM2G477314	1	281388252	281389869		PTHR21477,PTHR21477:SF12					AT1G10150.1	Carbohydrate-binding protein
GRMZM2G177046	1	281401644	281402596	PF00170	PTHR22952,PTHR22952:SF136				GO:GO:0043565,GO:GO:0006355,GO:GO:0003700	AT1G13600.1	AtbZIP58,bZIP58 basic leucine-zipper 58
GRMZM2G456186	1	281468086	281471693	PF00076	PTHR24012,PTHR24012:SF489	KOG0144,KOG0131		K14411	GO:GO:0003676	AT4G14300.1	RNA-binding (RRM/RBD/RNP motifs) family protein
GRMZM2G430461	1	281491453	281493416	PF14259,PF00076	PTHR24012,PTHR24012:SF489	KOG0144,KOG0131		K14411	GO:GO:0003676	AT5G55550.2	RNA-binding (RRM/RBD/RNP motifs) family protein
GRMZM2G028121	1	281696405	281697610	PF14569			2.4.1.12			AT4G32410.1	AtCESA1,CESA1,RSW1 cellulose synthase 1
GRMZM2G028151	1	281700006	281703981	PF00847	PTHR32467,PTHR32467:SF24			K09285	GO:GO:0006355,GO:GO:0003700,GO:GO:0007275	AT4G37750.1	ANT,CKC,CKC1,DRG Integrase-type DNA-binding superfamily protein
GRMZM2G028286	1	281712274	281716146	PF13641	PTHR32044,PTHR32044:SF7		2.4.2.39			AT4G07960.1	ATCSLC12,CSLC12 Cellulose-synthase-like C12
GRMZM2G176876	1	281776546	281777223	PF00249	PTHR10641,PTHR10641:SF654					AT5G65790.1	ATMYB68,MYB68 myb domain protein 68
GRMZM2G055054	1	281817259	281823181	PF01885,PF04091	PTHR12702,PTHR12702:SF4				GO:GO:0016772,GO:GO:0006388,GO:GO:0006904,GO:GO:0000145	AT3G56640.1	SEC15A exocyst complex component sec15A
AC186302.3_FG013	1	281822399	281823422		PTHR11926,PTHR11926:SF226		2.4.1.215		GO:GO:0016758,GO:GO:0008152	AT2G30140.1	UDP-Glycosyltransferase superfamily protein
GRMZM2G356718	1	281831441	281837582	PF00249,PF00481	PTHR21677,PTHR21677:SF3				GO:GO:0003824	AT2G36960.3	TKI1 TSL-kinase interacting protein 1
GRMZM2G135447	1	281887974	281894959	PF03789,PF05920,PF03790,PF03791	PTHR11850,PTHR11850:SF130	KOG0773			GO:GO:0003677,GO:GO:0006355,GO:GO:0005634	AT4G08150.1	BP,BP1,KNAT1 KNOTTED-like from Arabidopsis thaliana
GRMZM2G177473	1	281916429	281918028	PF07690	PTHR23500,PTHR23500:SF149			K08150	GO:GO:0055085,GO:GO:0016021	AT4G16480.1	ATINT4,INT4 inositol transporter 4
GRMZM2G475968	1	281918190	281921297	PF14700,PF00940	PTHR10102,PTHR10102:SF1		2.7.7.6		GO:GO:0006351,GO:GO:0003899,GO:GO:0003677	AT2G24120.1	PDE319,SCA3 DNA/RNA polymerases superfamily protein
GRMZM2G475948	1	281932424	281934750	PF00069,PF00139	PTHR27007,PTHR27007:SF41	KOG1187	2.7.11.1		GO:GO:0006468,GO:GO:0005524,GO:GO:0004672,GO:GO:0030246	AT2G37710.1	RLK receptor lectin kinase
GRMZM2G165619	1	282019306	282021102	PF00253	PTHR12010,PTHR12010:SF6	KOG3506		K02980	GO:GO:0006412,GO:GO:0005840,GO:GO:0005622,GO:GO:0003735	AT3G43980.1	Ribosomal protein S14p/S29e
GRMZM2G009588	1	282073547	282091571	PF05623,PF13409,PF01237	PTHR10972,PTHR10972:SF96			K07393	GO:GO:0005515	AT5G59420.1	ORP3C OSBP(oxysterol binding protein)-related protein 3C
AC225353.3_FG001	1	282237302	282237694		PTHR24296,PTHR24296:SF2		1.14.15.3			AT1G24540.1	CYP86C1 cytochrome P450, family 86
GRMZM2G313536	1	282291266	282298831	PF04733,PF06813	PTHR32176,PTHR32176:SF0		5.3.1.5		GO:GO:0006890,GO:GO:0005198	AT5G57655.2	Xylose isomerase family protein
GRMZM5G853281	1	282371597	282372854		PTHR21145,PTHR21145:SF1		5.4.99.5		GO:GO:0009073,GO:GO:0004106	AT1G69370.1	cm-3,CM3 chorismate mutase 3
AC235547.1_FG004	1	282407651	282408043							AT5G08250.1	Cytochrome P450 superfamily protein
AC235547.1_FG005	1	282473696	282477456	PF08263,PF07714	PTHR27001,PTHR27001:SF210	KOG1187	2.7.11.1		GO:GO:0006468,GO:GO:0004672	AT2G16250.1	Leucine-rich repeat protein kinase family
GRMZM5G837018	1	282529941	282539440	PF00225	PTHR24115,PTHR24115:SF478	KOG0242	3.6.4.4		GO:GO:0008017,GO:GO:0007018,GO:GO:0005524,GO:GO:0003777,GO:GO:0005871	AT3G49650.1	P-loop containing nucleoside triphosphate hydrolases
GRMZM2G072569	1	282595023	282599365	PF08263,PF13855,PF07714	PTHR27000,PTHR27000:SF49	KOG1187	2.7.11.1		GO:GO:0005515,GO:GO:0006468,GO:GO:0004672	AT5G65700.1	BAM1 Leucine-rich receptor-like protein kinase
GRMZM2G072744	1	282605048	282608688	PF00056,PF02866	PTHR11540,PTHR11540:SF26		1.1.1.37	K00026	GO:GO:0055114,GO:GO:0016491,GO:GO:0016616,GO:GO:0019752	AT2G22780.1	PMDH1 peroxisomal NAD-malate dehydrogenase 1
GRMZM2G072806	1	282616817	282619993	PF12838	PTHR10849,PTHR10849:SF16	KOG3256	1.6.99.3,1.6.5.3	K03941		AT1G79010.1	Alpha-helical ferredoxin
GRMZM2G122139	1	282735519	282752902	PF05761	PTHR12103,PTHR12103:SF21		3.1.3.5			AT1G75210.1	HAD-superfamily hydrolase, subfamily
GRMZM2G068179	1	282812717	282817190	PF04072	PTHR13600,PTHR13600:SF12				GO:GO:0032259,GO:GO:0008168	AT5G42760.1	Leucine carboxyl methyltransferase
GRMZM2G068158	1	282855828	282860255	PF03141	PTHR10108,PTHR10108:SF733				GO:GO:0008168	AT1G19430.1	S-adenosyl-L-methionine-dependent methyltransferases superfamily protein
GRMZM2G068028	1	282860846	282864657	PF00258,PF04055,PF08608	PTHR13930,PTHR13930:SF0		4.1.3.44	K15449	GO:GO:0010181,GO:GO:0051536,GO:GO:0003824	AT1G75200.1	Flavodoxin family protein
GRMZM2G067964	1	282939189	282940987							AT1G48140.1	Dolichol-phosphate mannosyltransferase-related protein
GRMZM2G471348	1	282961761	282964815	PF14432,PF13812,PF01535,PF13041	PTHR24015,PTHR24015:SF43					AT2G22070.1	Pentatricopeptide repeat (PPR) superfamily protein
AC205475.2_FG003	1	282966559	282967104		PTHR11926,PTHR11926:SF216		2.4.1.271		GO:GO:0016758,GO:GO:0008152	AT4G15550.1	IAGLU indole-3-acetate beta-D-glucosyltransferase
GRMZM5G838226	1	282970648	282971310							AT1G19400.1	Erythronate-4-phosphate dehydrogenase family protein
GRMZM6G477257	1	283154011	283156503	PF00342	PTHR11469,PTHR11469:SF1		5.3.1.9	K01810	GO:GO:0006096,GO:GO:0006094,GO:GO:0004347	AT5G42740.1	Sugar isomerase (SIS) family protein
GRMZM2G065083	1	283156653	283159112	PF00342	PTHR11469,PTHR11469:SF1		5.3.1.9		GO:GO:0006096,GO:GO:0006094,GO:GO:0004347	AT5G42740.1	Sugar isomerase (SIS) family protein
GRMZM2G065214	1	283159546	283162339	PF07714	PTHR27001,PTHR27001:SF16		2.7.11.1		GO:GO:0006468,GO:GO:0004672	AT4G34440.1	Protein kinase superfamily
AC234189.1_FG003	1	283203965	283207530	PF01798	PTHR10894,PTHR10894:SF1					AT3G05060.1	NOP56-like pre RNA processing ribonucleoprotein
AC234189.1_FG002	1	283208170	283208799	PF13812,PF01535	PTHR24015,PTHR24015:SF700					AT3G29290.1	EMB2076 Pentatricopeptide repeat (PPR) superfamily protein
GRMZM5G829198	1	283242668	283244969	PF01535,PF00814,PF13041	PTHR24015,PTHR24015:SF725		2.6.99.4			AT4G22720.1	Actin-like ATPase superfamily protein
GRMZM2G472827	1	283258252	283262785		PTHR14445,PTHR14445:SF43			K18730		AT5G42950.1	GYF domain-containing protein
GRMZM2G029385	1	283276750	283278318		PTHR12763,PTHR12763:SF31	KOG0723		K09539		AT2G35795.1	Chaperone DnaJ-domain superfamily protein
GRMZM2G463705	1	283296524	283303911		PTHR10292,PTHR10292:SF10		4.4.1.15			AT1G48420.1	ACD1,ATACD1,D-CDES D-cysteine desulfhydrase
GRMZM2G163251	1	283321395	283323293	PF02365	PTHR31719,PTHR31719:SF5				GO:GO:0006355,GO:GO:0003677	AT2G43000.1	anac042,NAC042 NAC domain containing protein 42
GRMZM2G463730	1	283389452	283396343	PF04434,PF10551,PF03101	PTHR31669,PTHR31669:SF55				GO:GO:0008270,GO:GO:0006355	AT4G38180.1	FRS5 FAR1-related sequence
GRMZM2G392076	1	283447077	283452796		PTHR10120,PTHR10120:SF21					AT3G27110.1	Peptidase family M48
GRMZM2G017290	1	283501470	283502945	PF02507	PTHR34939,PTHR34939:SF1		1.97.1.12	K02694	GO:GO:0015979,GO:GO:0009538,GO:GO:0009522	AT1G31330.1	PSAF photosystem I subunit F
GRMZM2G461332	1	283525945	283527796	PF00390	PTHR23406,PTHR23406:SF11		1.1.1.40	K00029	GO:GO:0055114,GO:GO:0004471	AT5G11670.1	ATNADP-ME2,NADP-ME2 NADP-malic enzyme 2
GRMZM2G098355	1	283603737	283606861	PF00582	PTHR31964,PTHR31964:SF37				GO:GO:0006950	AT1G44760.1	Adenine nucleotide alpha hydrolases-like superfamily protein
GRMZM2G065374	1	283672360	283676031	PF00010	PTHR12565,PTHR12565:SF135	KOG4304		K16189	GO:GO:0046983	AT3G59060.4	PIF5,PIL6 phytochrome interacting factor 3-like
GRMZM2G704088	1	283713711	283715181	PF04097	PTHR11225				GO:GO:0006810,GO:GO:0005643	AT3G57350.1	Nucleoporin interacting component (Nup93/Nic96-like) family protein
GRMZM2G031087	1	283801544	283802861		PTHR11926,PTHR11926:SF210		2.4.1.203		GO:GO:0016758,GO:GO:0008152	AT1G22340.1	AtUGT85A7,UGT85A7 UDP-glucosyl transferase 85A7
GRMZM2G152921	1	283933070	283935765	PF02453	PTHR10994,PTHR10994:SF62	KOG1792				AT3G10260.3	Reticulon family protein
GRMZM2G454830	1	283954304	283956498	PF04658	PTHR12228			K03132	GO:GO:0006367,GO:GO:0005669	AT1G55300.1	TAF7 TBP-associated factor 7
GRMZM2G079117	1	284005537	284006568	PF07714	PTHR27001,PTHR27001:SF4		2.7.11.1		GO:GO:0006468,GO:GO:0004672	AT3G08760.1	ATSIK Protein kinase superfamily protein
GRMZM2G038494	1	284075744	284078940	PF01926,PF06071	PTHR23305,PTHR23305:SF12	KOG1491		K06942	GO:GO:0005525	AT1G56050.1	GTP-binding protein-related
GRMZM2G038964	1	284081140	284083876	PF04116	PTHR12863,PTHR12863:SF2	KOG0539			GO:GO:0055114,GO:GO:0016491,GO:GO:0006633,GO:GO:0005506	AT2G34770.1	ATFAH1,FAH1 fatty acid hydroxylase 1
GRMZM5G836376	1	284104953	284105936	PF03953	PTHR11588,PTHR11588:SF146				GO:GO:0007017,GO:GO:0005874	AT2G29550.1	TUB7 tubulin beta-7 family protein
GRMZM2G069772	1	284129700	284134004	PF00478	PTHR11911,PTHR11911:SF6		1.1.1.205	K00088	GO:GO:0055114,GO:GO:0003824,GO:GO:0006164,GO:GO:0003938	AT1G16350.1	Aldolase-type TIM barrel family protein
GRMZM2G069892	1	284155818	284156297		PTHR23315,PTHR23315:SF125					AT5G18980.1	ARM repeat superfamily protein
GRMZM2G069932	1	284176414	284178639		PTHR33115,PTHR33115:SF3					AT3G06210.1	ARM repeat superfamily protein
GRMZM2G069946	1	284182383	284183171		PTHR33115,PTHR33115:SF3					AT5G18980.1	ARM repeat superfamily protein
GRMZM2G163240	1	284189912	284191831		PTHR33115,PTHR33115:SF3					AT5G18980.1	ARM repeat superfamily protein
GRMZM2G462745	1	284212678	284212999		PTHR33115,PTHR33115:SF3					AT4G14280.1	ARM repeat superfamily protein
GRMZM2G108806	1	284285847	284286139	PF00478	PTHR11911,PTHR11911:SF6		1.1.1.205		GO:GO:0055114,GO:GO:0003824,GO:GO:0006164,GO:GO:0003938	AT1G16350.1	Aldolase-type TIM barrel family protein
GRMZM2G108807	1	284287442	284288880	PF00241	PTHR11913,PTHR11913:SF26	KOG1735		K05765	GO:GO:0005622,GO:GO:0003779,GO:GO:0030042,GO:GO:0015629	AT2G31200.1	ADF6,ATADF6 actin depolymerizing factor 6
GRMZM2G108833	1	284310467	284319378		PTHR11913,PTHR11913:SF26				GO:GO:0030042,GO:GO:0015629	AT2G31200.1	ADF6,ATADF6 actin depolymerizing factor 6
GRMZM2G082230	1	284444086	284445213	PF00478	PTHR11911,PTHR11911:SF6		1.1.1.205		GO:GO:0055114,GO:GO:0003824,GO:GO:0006164,GO:GO:0003938	AT1G16350.1	Aldolase-type TIM barrel family protein
GRMZM2G143332	1	284526791	284527201	PF00241	PTHR11913,PTHR11913:SF26				GO:GO:0005622,GO:GO:0003779,GO:GO:0030042,GO:GO:0015629	AT2G31200.1	ADF6,ATADF6 actin depolymerizing factor 6
GRMZM2G443409	1	284535239	284535663	PF00478	PTHR11911,PTHR11911:SF6		1.1.1.205		GO:GO:0055114,GO:GO:0003824,GO:GO:0006164,GO:GO:0003938	AT1G79470.1	Aldolase-type TIM barrel family protein
GRMZM2G371044	1	284981267	284982019							AT4G10200.1	TTF-type zinc finger protein with HAT dimerisation domain
GRMZM2G361220	1	285131166	285135331	PF01217	PTHR11753,PTHR11753:SF16	KOG0934	K12394		GO:GO:0015031,GO:GO:0008565	AT2G17380.1	AP19 associated protein 19
AC201774.3_FG003	1	285137455	285138177		PTHR32467,PTHR32467:SF13				GO:GO:0007275,GO:GO:0006355,GO:GO:0003700	AT5G57390.1	AIL5,CHO1,EMK AINTEGUMENTA-like 5
GRMZM2G058261	1	285139941	285142972	PF13450	PTHR16128,PTHR16128:SF5		1.3.3.4	K06955		AT1G56000.1	FAD/NAD(P)-binding oxidoreductase family protein
GRMZM2G519210	1	285145606	285148372	PF07491	PTHR20835	KOG4102		K17553		AT2G31305.1	INH3 inhibitor-3
GRMZM2G058414	1	285164786	285166524	PF01734	PTHR32241,PTHR32241:SF6	KOG0513			GO:GO:0006629	AT3G54950.1	PLA IIIA,PLP7 patatin-like protein 6
GRMZM2G058496	1	285179998	285183824	PF04161	PTHR14467	KOG3134				AT1G01020.1	ARV1 Arv1-like protein
GRMZM2G058584	1	285195800	285200581	PF00815	PTHR21256,PTHR21256:SF2		1.1.1.23	K00013	GO:GO:0055114,GO:GO:0051287,GO:GO:0008270,GO:GO:0004399,GO:GO:0000105	AT5G63890.1	ATHDH,HDH,HISN8 histidinol dehydrogenase

## Sheet: qALT5.03
Genomic position, annotation and description of the predicted genes within qALT5.03 region. Selected candidate genes are highlighted in yellow.
Locus Name	Chromosome	Start (bp)	End (bp)	Pfam	Panther	KOG	KEGG/ec	KO	GO	Best-hit Arabidopsis	Descripton
GRMZM2G084942	5	59318789	59331769	PF02153	PTHR11811,PTHR11811:SF30		1.3.1.43	K15227	GO:GO:0055114,GO:GO:0008977,GO:GO:0006571,GO:GO:0004665	AT1G15710.1	Prephenate dehydrogenase family protein
GRMZM2G386025	5	59327745	59330505	PF05699	PTHR32166,PTHR32166:SF33				GO:GO:0046983	AT5G33406.1	hAT dimerisation domain-containing protein / transposase-related
GRMZM2G085089	5	59333798	59335469	PF01535,PF13041	PTHR24015,PTHR24015:SF36					AT2G36730.1	Pentatricopeptide repeat (PPR) superfamily protein
GRMZM2G085117	5	59337910	59339586	PF02153	PTHR11811,PTHR11811:SF30		1.3.1.43	K15227	GO:GO:0055114,GO:GO:0008977,GO:GO:0006571,GO:GO:0004665	AT1G15710.1	prephenate dehydrogenase family protein
GRMZM2G017847	5	59351969	59357020	PF00022	PTHR11937,PTHR11937:SF252					AT3G12110.1	ACT11 actin-11
GRMZM2G017933	5	59376218	59379513	PF12937	PTHR22990				GO:GO:0005515	AT5G45360.1	F-box family protein
GRMZM2G179321	5	59473327	59475072		PTHR22748		4.2.99.18		GO:GO:0006281,GO:GO:0004518	AT2G41460.1	ARP apurinic endonuclease-redox protein
GRMZM2G050450	5	59488143	59489894	PF02458	PTHR31642,PTHR31642:SF49		2.3.1.196		GO:GO:0016747	AT5G17540.1	HXXXD-type acyl-transferase family protein
GRMZM2G050460	5	59500239	59503424	PF01248	PTHR11449	KOG2988		K02908	GO:GO:0006412,GO:GO:0005840,GO:GO:0005622,GO:GO:0003735	AT1G36240.1	Ribosomal protein L7Ae/L30e/S12e/Gadd45 family protein
GRMZM2G028108	5	59628458	59632520	PF13812,PF12854,PF01535,PF13041	PTHR24015,PTHR24015:SF483					AT5G42310.1	Pentatricopeptide repeat (PPR-like) superfamily protein
GRMZM2G102447	5	59753811	59756533	PF08231	PTHR13264,PTHR13264:SF5	KOG2609		K12868		AT2G16860.1	GCIP-interacting family protein
GRMZM2G110924	5	59807218	59810253							AT3G52950.2	CBS / octicosapeptide/Phox/Bemp1 (PB1) domains-containing protein
GRMZM2G338813	5	59814137	59815849				6.1.1.11			AT2G22610.1	Di-glucose binding protein with Kinesin motor domain
GRMZM5G856929	5	59832359	59833908	PF13964	PTHR24414,PTHR24414:SF38					AT1G31350.1	KUF1 KAR-UP F-box 1
GRMZM2G017081	5	59835715	59840942	PF02984,PF00134	PTHR10177,PTHR10177:SF212	KOG0654		K06627	GO:GO:0005634	AT5G11300.1	CYC2BAT,CYC3B,CYCA2;2 mitotic-like cyclin 3B from Arabidopsis
GRMZM2G116140	5	60001696	60003451	PF04043	PTHR31080,PTHR31080:SF3		3.1.1.11		GO:GO:0004857	AT1G62770.1	Plant invertase/pectin methylesterase inhibitor superfamily protein
GRMZM2G116167	5	60007150	60008477	PF14368	PTHR33044,PTHR33044:SF1					AT1G62790.2	Bifunctional inhibitor/lipid-transfer protein/seed storage 2S albumin superfamily protein
GRMZM2G116190	5	60022724	60024967	PF05178,PF12936	PTHR14490	KOG2409		K14786		AT3G24080.1	KRR1 family protein
GRMZM2G116243	5	60026465	60031377	PF01553	PTHR23063,PTHR23063:SF9	KOG4666	2.3.1.25	K13510	GO:GO:0016746,GO:GO:0008152	AT2G45670.1	calcineurin B subunit-related
GRMZM2G097683	5	60161264	60163883	PF05142	PTHR31604,PTHR31604:SF5					AT5G66350.1	SHI Lateral root primordium (LRP) protein-related
GRMZM2G409734	5	60277536	60278167	PF03141	PTHR10108,PTHR10108:SF900				GO:GO:0008168	AT1G19430.1	S-adenosyl-L-methionine-dependent methyltransferases superfamily protein
GRMZM2G108775	5	60278418	60280872	PF01207	PTHR11082,PTHR11082:SF5	KOG2335	1.3.1.88	K05542	GO:GO:0055114,GO:GO:0050660,GO:GO:0017150,GO:GO:0008033	AT5G67220.1	FMN-linked oxidoreductases superfamily protein
GRMZM2G118884	5	60454730	60456650	PF00643	PTHR31832,PTHR31832:SF11				GO:GO:0008270,GO:GO:0005622	AT1G75540.1	STH2 salt tolerance homolog2
GRMZM2G099758	5	60548837	60552361	PF00400	PTHR18359			K14553	GO:GO:0005515	AT5G14050.1	Transducin/WD40 repeat-like superfamily protein
GRMZM2G099810	5	60567359	60622701							AT5G14050.1	Transducin/WD40 repeat-like superfamily protein
GRMZM2G148954	5	60687075	60700081		PTHR24012,PTHR24012:SF434					AT5G54900.1	ATRBP45A,RBP45A RNA-binding protein 45A
GRMZM2G115621	5	60805970	60808176	PF05347	PTHR12868,PTHR12868:SF0	KOG3466		K03965		AT4G34700.1	LYR family of Fe/S cluster biogenesis protein
GRMZM2G115518	5	60830003	60836777	PF06293	PTHR24349,PTHR24349:SF103	KOG0032	2.7.11.1		GO:GO:0016773,GO:GO:0016020,GO:GO:0005524	AT2G46700.1	ATCRK3,CRK3 CDPK-related kinase 3
GRMZM2G361993	5	60955199	60956616	PF02519	PTHR31374,PTHR31374:SF8			K14488	GO:GO:0009733	AT2G46690.1	SAUR-like auxin-responsive protein family
GRMZM2G158136	5	61018117	61024066	PF05496	PTHR23074,PTHR23074:SF20	KOG0737	3.6.1.3		GO:GO:0009378,GO:GO:0006310,GO:GO:0006281	AT4G27680.1	P-loop containing nucleoside triphosphate hydrolases superfamily protein
GRMZM2G457125	5	61023293	61024053	PF00025	PTHR24073,PTHR24073:SF345	KOG0087		K07904	GO:GO:0005525	AT1G01200.1	ATRAB-A3,ATRABA3,RABA3 RAB GTPase homolog A3
GRMZM2G158131	5	61024958	61025879							AT4G00895.1	ATPase, F1 complex, OSCP/delta subunit protein
GRMZM2G158103	5	61026624	61028608		PTHR38384,PTHR38384:SF1					AT4G17085.1	Putative membrane lipoprotein
GRMZM2G158045	5	61029071	61032640	PF00069	PTHR27001,PTHR27001:SF214	KOG1187	2.7.11.1		GO:GO:0006468,GO:GO:0005524,GO:GO:0004672	AT5G47070.1	Protein kinase superfamily protein
GRMZM2G153987	5	61101160	61104402	PF00759	PTHR22298,PTHR22298:SF47		3.2.1.4		GO:GO:0005975,GO:GO:0004553	AT1G19940.1	AtGH9B5,GH9B5 glycosyl hydrolase 9B5
GRMZM2G064944	5	61194553	61195545							AT5G65740.2	Zinc ion binding
GRMZM2G075844	5	61239228	61243371	PF03896	PTHR12924,PTHR12924:SF0	KOG1631		K13249	GO:GO:0005789	AT2G21160.1	Translocon-associated protein (TRAP), alpha subunit
GRMZM2G075027	5	61257060	61263568	PF00271,PF00270	PTHR24031,PTHR24031:SF78		3.6.4.13	K14777	GO:GO:0005524,GO:GO:0003676	AT5G60990.1	DEA(D/H)-box RNA helicase family protein
GRMZM2G399136	5	61552109	61553070	PF00226	PTHR24078,PTHR24078:SF231					AT2G17880.1	Chaperone DnaJ-domain superfamily protein
GRMZM2G541730	5	61553894	61555665	PF00314	PTHR31048,PTHR31048:SF37					AT2G17860.1	Pathogenesis-related thaumatin superfamily protein
GRMZM2G399073	5	61555816	61564734	PF02518,PF00183	PTHR11528,PTHR11528:SF45			K09487	GO:GO:0051082,GO:GO:0006950,GO:GO:0006457,GO:GO:0005524	AT4G24190.1	AtHsp90-7,AtHsp90.7,HSP90.7,SHD Chaperone protein htpG family protein
GRMZM2G300133	5	61698661	61702214	PF08263,PF00560,PF00069,PF13855	PTHR27000,PTHR27000:SF23	KOG1187	2.7.11.1		GO:GO:0005515,GO:GO:0006468,GO:GO:0005524,GO:GO:0004672	AT1G75820.1	ATCLV1,CLV1,FAS3,FLO5 Leucine-rich receptor-like protein kinase family protein
GRMZM2G300135	5	61702710	61706176	PF06911						AT3G51250.1	Senescence/dehydration-associated protein-related
GRMZM2G000171	5	61724734	61728541	PF07716	PTHR23334,PTHR23334:SF25				GO:GO:0043565,GO:GO:0006355,GO:GO:0003700,GO:GO:0006351	AT4G35040.1	bZIP19 Basic-leucine zipper (bZIP) transcription factor family protein
GRMZM2G069923	5	61829348	61831905	PF13639	PTHR14155,PTHR14155:SF146				GO:GO:0008270,GO:GO:0005515	AT4G35840.1	RING/U-box superfamily protein
GRMZM2G069970	5	61865905	61870563	PF00481	PTHR13832,PTHR13832:SF237	KOG0700	3.1.3.16		GO:GO:0003824,GO:GO:0006470,GO:GO:0004722	AT3G51370.1	Protein phosphatase 2C family protein
GRMZM2G014096	5	61962711	61963309		PTHR11669,PTHR11669:SF5					AT1G63160.1	RFC2 replication factor C 2
GRMZM2G014023	5	61976996	61977659							AT3G03440.1	ARM repeat superfamily protein
GRMZM2G168115	5	62054198	62056856	PF00026	PTHR13683,PTHR13683:SF232	KOG1339	3.4.23.12		GO:GO:0006508,GO:GO:0004190	AT4G35880.1	Eukaryotic aspartyl protease family protein
GRMZM2G468614	5	62077146	62077652		PTHR11216,PTHR11216:SF77					AT1G20760.1	Calcium-binding EF hand family protein
GRMZM2G136879	5	62114581	62115266	PF02298	PTHR33021,PTHR33021:SF24				GO:GO:0009055	AT5G26330.1	Cupredoxin superfamily protein
GRMZM2G512971	5	62133009	62134807		PTHR32166,PTHR32166:SF33					AT1G08410.1	P-loop containing nucleoside triphosphate hydrolases superfamily protein
GRMZM2G350800	5	62135313	62136390							AT1G20110.1	RING/FYVE/PHD zinc finger superfamily protein
GRMZM2G366402	5	62137992	62142099	PF01363	PTHR22835,PTHR22835:SF196				GO:GO:0046872	AT1G20110.1	RING/FYVE/PHD zinc finger superfamily protein
GRMZM2G366337	5	62148352	62151412							AT5G27920.1	F-box family protein
GRMZM2G451178	5	62216227	62219881		PTHR23083,PTHR23083:SF430					AT4G02680.1	EOL1 ETO1-like 1
GRMZM2G152056	5	62222696	62225332	PF05180	PTHR20922,PTHR20922:SF15			K17808	GO:GO:0008270	AT5G27280.1	Zim17-type zinc finger protein
GRMZM2G152111	5	62225546	62230385	PF00076	PTHR15241	KOG4207,KOG0107		K12897	GO:GO:0003676	AT4G35785.2	RNA-binding (RRM/RBD/RNP motifs) family protein
GRMZM2G128807	5	62292037	62293983	PF00010	PTHR31945,PTHR31945:SF15				GO:GO:0046983	AT5G65640.2	bHLH093 beta HLH protein 93
GRMZM2G128938	5	62296812	62313330	PF02260,PF00454,PF02259	PTHR11139,PTHR11139:SF69		2.7.11.1	K06640	GO:GO:0005515,GO:GO:0016773	AT5G40820.1	ATATR,ATR,ATRAD3 Ataxia telangiectasia-mutated and RAD3-related
GRMZM2G340282	5	62328655	62335325				2.7.11.1			AT5G40820.1	ATATR,ATR,ATRAD3 Ataxia telangiectasia-mutated and RAD3-related
GRMZM2G048085	5	62622474	62624387	PF00581	PTHR12231	KOG1530	2.8.1.1			AT4G35770.1	ATSEN1,DIN1,SEN1 Rhodanese/Cell cycle control phosphatase superfamily protein
GRMZM2G048073	5	62624409	62626060	PF00657	PTHR22835,PTHR22835:SF116		3.1.1.3		GO:GO:0016788	AT4G28780.1	GDSL-like Lipase/Acylhydrolase superfamily protein
GRMZM2G048458	5	62631660	62633771	PF00657	PTHR22835,PTHR22835:SF116		3.1.1.3		GO:GO:0016788	AT1G71691.2	GDSL-like Lipase/Acylhydrolase superfamily protein
GRMZM2G132331	5	62711152	62712692	PF00657	PTHR22835,PTHR22835:SF116		3.1.1.3		GO:GO:0016788	AT5G55050.1	GDSL-like Lipase/Acylhydrolase superfamily protein
GRMZM2G132324	5	62714062	62716893		PTHR33344,PTHR33344:SF4					AT4G05160.1	AMP-dependent synthetase and ligase family protein
GRMZM2G132322	5	62718399	62719207							AT5G50650.1	Transducin/WD40 repeat-like superfamily protein
GRMZM2G004955	5	62784037	62785806	PF01357	PTHR31692,PTHR31692:SF10					AT3G45970.1	ATEXLA1,ATEXPL1,ATHEXP BETA 2.1,EXLA1,EXPL1 expansin-like A1
GRMZM2G519803	5	62886585	62886851							AT3G01150.1	ATPTB1,PTB,PTB1 polypyrimidine tract-binding protein 1
GRMZM2G009987	5	62905766	62912464	PF00004	PTHR23073,PTHR23073:SF8		3.6.4.8		GO:GO:0005524	AT5G58290.1	RPT3 regulatory particle triple-A ATPase 3
GRMZM5G872992	5	62914769	62917894	PF01779	PTHR11550,PTHR11550:SF10				GO:GO:0006412,GO:GO:0005840,GO:GO:0005622,GO:GO:0003735,GO:GO:0006221,GO:GO:0003883	AT1G30820.1	CTP synthase family protein
GRMZM2G029512	5	62942784	62943891	PF00676	PTHR11516,PTHR11516:SF38		1.2.4.1	K00161	GO:GO:0016624,GO:GO:0008152	AT1G24180.1	IAR4 Thiamin diphosphate-binding fold (THDP-binding) superfamily protein
AC215909.3_FG001	5	62969087	62970820	PF00847	PTHR31190,PTHR31190:SF27				GO:GO:0006355,GO:GO:0003700	AT3G20840.1	PLT1 Integrase-type DNA-binding superfamily protein
GRMZM2G028214	5	62990646	62992978		PTHR11200,PTHR11200:SF139		3.1.3.56			AT1G71710.2	DNAse I-like superfamily protein
GRMZM2G005028	5	63013109	63015232	PF14291	PTHR11697,PTHR11697:SF113					AT4G10200.1	TTF-type zinc finger protein with HAT dimerisation domain
GRMZM2G423518	5	63184251	63186716	PF05699,PF14291	PTHR11697,PTHR11697:SF116				GO:GO:0046983	AT4G10200.1	TTF-type zinc finger protein with HAT dimerisation domain
GRMZM5G847618	5	63216457	63217587				2.7.11.1			AT1G61390.1	S-locus lectin protein kinase family protein
GRMZM2G064360	5	63257285	63258794	PF00187,PF00182	PTHR22595,PTHR22595:SF34	KOG4742	3.2.1.14	K01183	GO:GO:0008061,GO:GO:0016998,GO:GO:0006032,GO:GO:0004568	AT4G01700.1	Chitinase family protein
GRMZM2G389582	5	63306100	63308250	PF00182	PTHR22595,PTHR22595:SF34		3.2.1.14		GO:GO:0016998,GO:GO:0006032,GO:GO:0004568	AT3G12500.1	ATHCHIB,B-CHI,CHI-B,HCHIB,PR-3,PR3 basic chitinase
GRMZM2G389557	5	63306437	63308265	PF02365	PTHR31989,PTHR31989:SF36				GO:GO:0006355,GO:GO:0003677	AT2G17040.1	anac036,NAC036 NAC domain containing protein 36
GRMZM2G088753	5	63346077	63352952	PF00128,PF02922,PF02806	PTHR10357,PTHR10357:SF110		2.4.1.18	K00700	GO:GO:0043169,GO:GO:0005975,GO:GO:0003824,GO:GO:0004553	AT5G03650.1	SBE2.2 starch branching enzyme 2.2
GRMZM2G389462	5	63403325	63406175	PF04564,PF00514	PTHR23315,PTHR23315:SF49		6.3.2.19		GO:GO:0016567,GO:GO:0004842,GO:GO:0005515	AT5G42340.1	PUB15 Plant U-Box 15
AC235548.1_FG002	5	63452945	63453472	PF13912	PTHR26374,PTHR26374:SF181					AT4G35280.1	C2H2-like zinc finger protein
GRMZM2G088212	5	63593142	63597617	PF06628,PF00199	PTHR11465,PTHR11465:SF20		1.11.1.6,1.11.1.21	K03781	GO:GO:0055114,GO:GO:0020037,GO:GO:0004096,GO:GO:0006979	AT4G35090.1	CAT2 catalase 2
GRMZM2G055154	5	63649041	63652275	PF07714	PTHR27001,PTHR27001:SF222	KOG1187	2.7.11.1,2.7.10.2		GO:GO:0006468,GO:GO:0004672	AT2G17220.1	Protein kinase superfamily protein
GRMZM2G028501	5	63661809	63664969	PF01501	PTHR32116,PTHR32116:SF3		2.4.1.43	K13648	GO:GO:0016757,GO:GO:0047262	AT4G38270.2	GAUT3 galacturonosyltransferase 3
GRMZM2G036991	5	63740445	63742061	PF01974	PTHR21227,PTHR21227:SF0	KOG4685	4.6.1.16	K15322	GO:GO:0006388,GO:GO:0000213	AT5G60230.2	ATSEN2,SEN2 splicing endonuclease 2
GRMZM2G383168	5	63819388	63823087							AT2G36070.1	ATTIM44-2,TIM44-2 translocase inner membrane subunit 44-2
GRMZM5G834758	5	63828350	63830554	PF00505	PTHR13711,PTHR13711:SF187	KOG0381		K10802	GO:GO:0006355,GO:GO:0005634,GO:GO:0003682,GO:GO:0003677	AT1G20693.2	HMG BETA 1,HMGB2,NFD02,NFD2 high mobility group B2
GRMZM5G815635	5	63835435	63837458		PTHR11697,PTHR11697:SF113					AT3G29638.1	General transcription factor 2-related zinc finger protein
AC206634.3_FG004	5	64123095	64124357	PF13855,PF00071	PTHR24073,PTHR24073:SF520			K07874	GO:GO:0005515,GO:GO:0007264,GO:GO:0005525	AT5G47200.1	ATRAB1A,ATRABD2B,RAB1A RAB GTPase homolog 1A
GRMZM2G145088	5	64135849	64145035	PF13202,PF12763	PTHR11216,PTHR11216:SF77	KOG0998			GO:GO:0005509	AT1G21630.1	Calcium-binding EF hand family protein
GRMZM2G145041	5	64145458	64148638	PF00249	PTHR12802,PTHR12802:SF60	KOG0048				AT5G37260.1	CIR1,RVE2 Homeodomain-like superfamily protein
GRMZM2G359333	5	64276471	64282115		PTHR21717,PTHR21717:SF28					AT5G03780.1	TRFL10 TRF-like 10
GRMZM2G059212	5	64317706	64322036	PF02364	PTHR12741,PTHR12741:SF24		2.4.1.34		GO:GO:0016020,GO:GO:0006075,GO:GO:0003843,GO:GO:0000148	AT5G13000.1	ATGSL12,gsl12 glucan synthase-like 12
AC190909.3_FG004	5	64363735	64367310	PF02364	PTHR12741,PTHR12741:SF24		2.4.1.34		GO:GO:0016020,GO:GO:0006075,GO:GO:0003843,GO:GO:0000148	AT5G13000.1	ATGSL12,gsl12 glucan synthase-like 12
GRMZM2G040871	5	64653529	64656198	PF07690,PF00083	PTHR23500,PTHR23500:SF129	KOG0254			GO:GO:0055085,GO:GO:0016021,GO:GO:0022857	AT3G51490.2	TMT3 tonoplast monosaccharide transporter3
GRMZM2G325653	5	64704586	64709182	PF03094	PTHR31942,PTHR31942:SF25			K08472	GO:GO:0016021,GO:GO:0006952	AT2G33670.1	ATMLO5,MLO5 Seven transmembrane MLO family protein
GRMZM2G361518	5	64791078	64796881	PF16487,PF16488,PF08699,PF16486,PF02170,PF02171	PTHR22891,PTHR22891:SF57			K11593	GO:GO:0005515,GO:GO:0003676	AT1G48410.1	Stabilizer of iron transporter SufD / Polynucleotidyl transferase
GRMZM2G060659	5	64797549	64801915	PF00534,PF00862	PTHR12526,PTHR12526:SF408	KOG0853	2.4.1.13	K00695	GO:GO:0016157,GO:GO:0005985	AT1G73370.1	ATSUS6,SUS6 sucrose synthase 6
GRMZM2G060583	5	64803139	64807893	PF00931	PTHR23155,PTHR23155:SF411	KOG4658			GO:GO:0043531	AT3G14460.1	LRR and NB-ARC domains-containing disease resistance protein
GRMZM2G361442	5	64809465	64816765	PF00262	PTHR11073,PTHR11073:SF17				GO:GO:0051082,GO:GO:0006457,GO:GO:0005783,GO:GO:0005509	AT1G08450.3	AtCRT3,CRT3,EBS2,PSL1 calreticulin 3
GRMZM2G091595	5	64872557	64879509	PF07962	PTHR13220				GO:GO:0048478,GO:GO:0007049,GO:GO:0006974,GO:GO:0005634	AT3G02820.1	Zinc knuckle (CCHC-type) family protein
GRMZM2G116133	5	64941941	64952126	PF01138,PF03725	PTHR11097,PTHR11097:SF8					AT3G07750.1	3\'-5\'-exoribonuclease family protein
GRMZM2G040555	5	64964815	64966177	PF01138	PTHR11097,PTHR11097:SF8					AT3G07750.1	3\'-5\'-exoribonuclease family protein
GRMZM2G005771	5	65046796	65052801	PF03737	PTHR33254,PTHR33254:SF4		4.1.1.3			AT5G16450.1	Ribonuclease E inhibitor RraA/Dimethylmenaquinone methyltransferase
GRMZM2G315879	5	65066531	65067478		PTHR31355,PTHR31355:SF3					AT5G62580.1	ARM repeat superfamily protein
GRMZM2G057643	5	65116878	65117605	PF07859	PTHR23024,PTHR23024:SF171		3.1.1.1		GO:GO:0016787,GO:GO:0008152	AT1G47480.1	alpha/beta-Hydrolases superfamily protein
GRMZM2G057571	5	65118286	65119911	PF00098,PF07962		KOG3004		K10904	GO:GO:0008270,GO:GO:0003676,GO:GO:0048478,GO:GO:0007049,GO:GO:0006974,GO:GO:0005634	AT3G02820.1	Zinc knuckle (CCHC-type) family protein
GRMZM2G057000	5	65138723	65143197	PF01565	PTHR10801,PTHR10801:SF0		1.3.1.72	K09828	GO:GO:0055114,GO:GO:0050660,GO:GO:0016491	AT3G19820.2	CBB1,DIM,DIM1,DWF1,EVE1 cell elongation protein / DWARF1 / DIMINUTO (DIM)
GRMZM2G313341	5	65148892	65152503							AT1G80245.2	Spc97 / Spc98 family of spindle pole body (SBP) component
GRMZM2G011998	5	65150354	65154703		PTHR15141,PTHR15141:SF48					AT4G24200.1	Transcription elongation factor (TFIIS) family protein
GRMZM2G055619	5	65233075	65242474		PTHR13466,PTHR13466:SF6	KOG2238				AT1G17820.1	Putative integral membrane protein conserved region (DUF2404)
GRMZM2G132060	5	65249498	65254103	PF04046,PF04037	PTHR12785,PTHR12785:SF8	KOG2330		K12829	GO:GO:0005634	AT4G21660.1	proline-rich spliceosome-associated (PSP) family protein
GRMZM2G112805	5	65444916	65447535	PF01086	PTHR10639,PTHR10639:SF11	KOG4031			GO:GO:0030132,GO:GO:0030130,GO:GO:0016192,GO:GO:0006886,GO:GO:0005198	AT2G20760.1	Clathrin light chain protein
GRMZM2G466292	5	65453074	65460709	PF00628,PF02373,PF01388,PF02375	PTHR10694,PTHR10694:SF8				GO:GO:0005515,GO:GO:0003677	AT1G30810.1	Transcription factor jumonji (jmj) family protein zinc finger (C5H2 type) family protein
GRMZM2G466270	5	65470804	65484230	PF00628					GO:GO:0005515	AT1G63490.1	transcription factor jumonji (jmjC) domain-containing protein
GRMZM2G165351	5	65484462	65488618	PF02225,PF04258		KOG2442	3.4.24.3		GO:GO:0016021,GO:GO:0004190	AT1G63690.1	ATSPPL2,SPPL2 SIGNAL PEPTIDE PEPTIDASE-LIKE 2
GRMZM5G889467	5	65559888	65563651	PF00168,PF00387,PF00388	PTHR10336,PTHR10336:SF92		3.1.4.11	K05857	GO:GO:0005515,GO:GO:0035556,GO:GO:0007165,GO:GO:0006629,GO:GO:0004435	AT2G40116.1	Phosphoinositide-specific phospholipase C family protein
GRMZM2G137435	5	65793813	65797711	PF00168,PF00387,PF00388	PTHR10336,PTHR10336:SF92		3.1.4.11	K05857	GO:GO:0005515,GO:GO:0035556,GO:GO:0007165,GO:GO:0006629,GO:GO:0004435	AT2G40116.1	Phosphoinositide-specific phospholipase C family protein
GRMZM2G534814	5	65938842	65939787		PTHR13165,PTHR13165:SF2					AT2G27100.1	SE C2H2 zinc-finger protein SERRATE (SE)
GRMZM2G086710	5	65948802	65949241		PTHR12549,PTHR12549:SF18					AT3G07610.1	IBM1 Transcription factor jumonji (jmjC) domain-containing protein
GRMZM2G387485	5	65963828	65969604	PF16135	PTHR24098,PTHR24098:SF5					AT2G27980.1	Acyl-CoA N-acyltransferase with RING/FYVE/PHD-type zinc finger domain
GRMZM2G377887	5	65977716	65983043		PTHR24098,PTHR24098:SF5		2.3.1.48			AT2G27980.1	Acyl-CoA N-acyltransferase with RING/FYVE/PHD-type zinc finger domain
GRMZM2G076392	5	65983637	65990605	PF02493,PF01504	PTHR23086,PTHR23086:SF42		2.7.1.68	K00889	GO:GO:0046488,GO:GO:0016307	AT3G09920.2	PIP5K9 phosphatidyl inositol monophosphate 5 kinase
GRMZM2G034143	5	66050702	66060795	PF00156,PF00485	PTHR10285,PTHR10285:SF75	KOG1017	2.4.2.9,2.7.1.48		GO:GO:0009116,GO:GO:0016301,GO:GO:0008152,GO:GO:0005524	AT1G55810.3	UKL3 uridine kinase-like 3
GRMZM2G033829	5	66062056	66073374	PF00085,PF13848	PTHR18929,PTHR18929:SF74	KOG0190	5.3.4.1		GO:GO:0045454	AT3G54960.1	ATPDI1,ATPDIL1-3,PDI1,PDIL1-3 PDI-like
GRMZM2G345717	5	66136522	66139360	PF03171,PF14226	PTHR10209,PTHR10209:SF190	KOG0143	1.14.11.19	K05277	GO:GO:0055114,GO:GO:0016491	AT4G22880.1	ANS,LDOX,TDS4,TT18 leucoanthocyanidin dioxygenase
GRMZM2G345754	5	66139323	66143846	PF00069	PTHR24056,PTHR24056:SF221		2.7.11.22,2.7.11.23		GO:GO:0006468,GO:GO:0005524,GO:GO:0004672	AT1G53050.1	Protein kinase superfamily protein
GRMZM2G006282	5	66364604	66365176	PF13912	PTHR26374,PTHR26374:SF201					AT2G37740.1	ATZFP10,ZFP10 zinc-finger protein 10
GRMZM2G374475	5	66451783	66453446	PF00657	PTHR22835,PTHR22835:SF182		3.1.1.3		GO:GO:0016788	AT1G75900.1	GDSL-like Lipase/Acylhydrolase superfamily protein
GRMZM2G074282	5	66455376	66459615	PF00389	PTHR10996,PTHR10996:SF169		1.1.1.29		GO:GO:0055114,GO:GO:0051287,GO:GO:0016616,GO:GO:0008152	AT1G68010.2	ATHPR1,HPR hydroxypyruvate reductase
GRMZM2G374574	5	66460326	66470597	PF00632	PTHR11254,PTHR11254:SF73		6.3.2.19	K10590	GO:GO:0004842	AT4G38600.1	KAK,UPL3 HEAT repeat ;HECT-domain (ubiquitin-transferase)
GRMZM2G114888	5	66860079	66863841	PF03719,PF00333	PTHR13718,PTHR13718:SF63	KOG0877		K02988	GO:GO:0006412,GO:GO:0005840,GO:GO:0003735,GO:GO:0003723	AT1G64880.1	Ribosomal protein S5 family protein
GRMZM2G115047	5	66863075	66866455	PF12796	PTHR24188	KOG4214				AT5G61230.1	Ankyrin repeat family protein
GRMZM2G115176	5	66868787	66871798	PF01423	PTHR23338	KOG3172		K11088	GO:GO:0006396	AT1G20580.1	Small nuclear ribonucleoprotein family protein
GRMZM2G115313	5	66877827	66878435	PF09754	PTHR12970					AT3G18940.1	clast3-related
GRMZM2G002961	5	66881376	66888883	PF01852,PF07059	PTHR12136,PTHR12136:SF64				GO:GO:0008289	AT4G19040.1	EDR2 ENHANCED DISEASE RESISTANCE 2
GRMZM2G033426	5	66938711	66948494		PTHR11353,PTHR11353:SF102				GO:GO:0005524	AT3G13470.1	TCP-1/cpn60 chaperonin family protein
GRMZM2G137403	5	66955298	66957905		PTHR11353,PTHR11353:SF102				GO:GO:0005524	AT5G56500.1	TCP-1/cpn60 chaperonin family protein
GRMZM2G040311	5	67027770	67028985	PF04043	PTHR31707,PTHR31707:SF53				GO:GO:0004857	AT5G46960.1	Plant invertase/pectin methylesterase inhibitor superfamily protein
GRMZM2G008047	5	67048104	67049380	PF04043	PTHR31080,PTHR31080:SF4				GO:GO:0004857	AT5G46970.1	Plant invertase/pectin methylesterase inhibitor superfamily protein
GRMZM2G063390	5	67074052	67076424	PF00892	PTHR31218,PTHR31218:SF27				GO:GO:0016021,GO:GO:0016020,GO:GO:0022857	AT1G09380.1	Nodulin MtN21 /EamA-like transporter family protein
GRMZM2G111760	5	67208649	67211604	PF13837	PTHR21654,PTHR21654:SF7					AT1G76890.2	AT-GT2,GT2 Duplicated homeodomain-like superfamily protein
GRMZM2G429241	5	67423849	67430870	PF12932,PF12931						AT5G47480.1	RGPR-related
GRMZM2G128929	5	67432367	67434244	PF02866,PF00056	PTHR11540,PTHR11540:SF3	KOG1495	1.1.1.27	K00016	GO:GO:0055114,GO:GO:0016616,GO:GO:0016491,GO:GO:0019752	AT4G17260.1	Lactate/malate dehydrogenase family protein
GRMZM2G173192	5	67502088	67503405	PF02866,PF00056	PTHR11540,PTHR11540:SF3	KOG1495	1.1.1.27	K00016	GO:GO:0055114,GO:GO:0016616,GO:GO:0016491,GO:GO:0019752	AT4G17260.1	Lactate/malate dehydrogenase family protein
GRMZM2G472346	5	67505339	67511655		PTHR33322,PTHR33322:SF3					AT5G62390.1	ATBAG7,BAG7 BCL-2-associated athanogene 7
GRMZM2G089836	5	67537393	67540691	PF08244,PF11837,PF00251	PTHR31953,PTHR31953:SF10		3.2.1.26	K01193	GO:GO:0004575,GO:GO:0004564	AT1G62660.1	Glycosyl hydrolases family 32 protein
GRMZM2G023638	5	67626576	67629402	PF01239	PTHR11129,PTHR11129:SF3		2.5.1.58,2.5.1.59	K14137	GO:GO:0018342,GO:GO:0008318	AT1G10095.1	Protein prenylyltransferase superfamily protein
GRMZM2G053707	5	67656007	67656832	PF13639	PTHR14155,PTHR14155:SF74				GO:GO:0008270,GO:GO:0005515	AT5G05280.1	RING/U-box superfamily protein
GRMZM2G053676	5	67658451	67663085	PF07910	PTHR24375	KOG4696				AT5G24680.1	Peptidase C78, ubiquitin fold modifier-specific peptidase 1/ 2
GRMZM2G159142	5	67697236	67701312	PF07851	PTHR21433,PTHR21433:SF4	KOG4758			GO:GO:0016021	AT1G33230.1	TMPIT-like protein
GRMZM2G159047	5	67701535	67703378	PF07714	PTHR27003,PTHR27003:SF35	KOG1187	2.7.11.1		GO:GO:0006468,GO:GO:0004672	AT1G33260.1	Protein kinase superfamily protein
GRMZM2G159013	5	67743883	67764993	PF00762	PTHR11108,PTHR11108:SF4		4.99.1.1	K01772	GO:GO:0006783,GO:GO:0004325	AT5G26030.2	ATFC-I,FC-I,FC1 ferrochelatase 1
GRMZM2G075624	5	67851004	67853565	PF00838	PTHR11991	KOG1727				AT3G16640.1	TCTP translationally controlled tumor protein
GRMZM2G108474	5	68048817	68051710	PF00838	PTHR11991	KOG1727				AT3G16640.1	TCTP translationally controlled tumor protein
GRMZM2G035073	5	68336721	68338639	PF00067	PTHR24298,PTHR24298:SF80	KOG0156			GO:GO:0055114,GO:GO:0020037,GO:GO:0016705,GO:GO:0005506	AT2G12190.1	Cytochrome P450 superfamily protein
GRMZM2G425136	5	68388591	68389136		PTHR31407,PTHR31407:SF18					AT1G77090.1	Mog1/PsbP/DUF1795-like photosystem II reaction center PsbP family protein
GRMZM2G074987	5	68418135	68419638	PF05633	PTHR31509,PTHR31509:SF10					AT1G63930.1	ROH1 from the Czech \'roh\' meaning \'corner\'
GRMZM2G074957	5	68424161	68427602	PF13374,PF13424	PTHR19959,PTHR19959:SF158	KOG1840				AT4G10840.1	Tetratricopeptide repeat (TPR)-like superfamily protein
AC215811.3_FG003	5	68433826	68438098	PF06203	PTHR31717,PTHR31717:SF3				GO:GO:0005515	AT1G28050.1	B-box type zinc finger protein with CCT domain
GRMZM2G074896	5	68452173	68454303	PF04577	PTHR20961,PTHR20961:SF27	KOG4698			GO:GO:0016757	AT3G18180.1	Glycosyltransferase family 61 protein
GRMZM2G074805	5	68455250	68458021	PF01535,PF13812,PF13041	PTHR24015,PTHR24015:SF368					AT2G37230.1	Tetratricopeptide repeat (TPR)-like superfamily protein
GRMZM2G063897	5	68539385	68544298	PF00069	PTHR27001,PTHR27001:SF78	KOG1187	2.7.11.1		GO:GO:0006468,GO:GO:0005524,GO:GO:0004672	AT2G28250.1	NCRK Protein kinase superfamily protein
GRMZM2G300866	5	68544847	68552443		PTHR35116			K11643		AT1G08060.2	MOM,MOM1 ATP-dependent helicase family protein
GRMZM2G000937	5	68556120	68560410	PF03901	PTHR22760,PTHR22760:SF4	KOG1771	2.4.1.259,2.4.1.261	K05286	GO:GO:0016757	AT5G14850.1	Alg9-like mannosyltransferase family
GRMZM2G168674	5	68675408	68677953	PF01907	PTHR10768	KOG3475		K02922	GO:GO:0006412,GO:GO:0005840,GO:GO:0005622,GO:GO:0003735	AT3G16080.1	Zinc-binding ribosomal protein family protein
GRMZM2G168603	5	68680529	68684140	PF08263,PF00069,PF13855	PTHR27000,PTHR27000:SF42	KOG1187	2.7.11.1		GO:GO:0006468,GO:GO:0005524,GO:GO:0004672,GO:GO:0005515	AT4G28650.1	Leucine-rich repeat transmembrane protein kinase family protein
GRMZM2G164175	5	68806109	68818089	PF03901	PTHR22760,PTHR22760:SF4	KOG1771	2.4.1.259,2.4.1.261	K05286	GO:GO:0016757	AT5G14850.1	Alg9-like mannosyltransferase family
GRMZM2G163866	5	68900266	68902129	PF07690	PTHR23515,PTHR23515:SF2	KOG2533		K02575	GO:GO:0055085,GO:GO:0016021	AT5G60770.1	ATNRT2.4,NRT2.4 nitrate transporter 2.4
GRMZM2G163849	5	68902393	68913355	PF04851,PF08880,PF00271	PTHR10799,PTHR10799:SF577		3.6.4.12	K11647	GO:GO:0016787,GO:GO:0005524,GO:GO:0003677,GO:GO:0006355,GO:GO:0005634	AT2G46020.2	ATBRM,BRM,CHA2,CHR2 transcription regulatory protein SNF2, putative
GRMZM2G020146	5	69125441	69130246	PF00450		KOG1282	3.4.16.5	K16298	GO:GO:0006508,GO:GO:0004185	AT3G10410.1	CPY,SCPL49 SERINE CARBOXYPEPTIDASE-LIKE 49
GRMZM2G020320	5	69143671	69145605	PF01553	PTHR15486,PTHR15486:SF27		2.3.1.198,2.3.1.15	K13508	GO:GO:0016746,GO:GO:0008152	AT2G38110.1	ATGPAT6,GPAT6 glycerol-3-phosphate acyltransferase 6
GRMZM2G020366	5	69147384	69150733	PF00646,PF01344	PTHR24414				GO:GO:0005515	AT3G61350.1	SKIP4 SKP1 interacting partner 4
GRMZM2G107524	5	69285229	69286654	PF03552	PTHR13301,PTHR13301:SF33		2.4.1.12		GO:GO:0030244,GO:GO:0016760,GO:GO:0016020	AT4G32410.1	AtCESA1,CESA1,RSW1 cellulose synthase 1
GRMZM2G088189	5	69331089	69332668	PF00249	PTHR10641,PTHR10641:SF590			K09422		AT5G26660.1	ATMYB86,MYB86 myb domain protein 86
GRMZM2G389155	5	69335954	69337204	PF00400	PTHR22847	KOG0265		K10143	GO:GO:0005515	AT5G23730.1	Transducin/WD40 repeat-like superfamily protein
GRMZM2G088114	5	69340699	69351172	PF00575	PTHR23270,PTHR23270:SF7				GO:GO:0003676	AT1G12800.1	Nucleic acid-binding, OB-fold-like protein
GRMZM2G114793	5	69354043	69357915	PF00012	PTHR19375,PTHR19375:SF228			K09490		AT5G42020.1	BIP,BIP2 Heat shock protein 70 (Hsp 70) family protein
GRMZM2G117012	5	69463588	69464815		PTHR24320,PTHR24320:SF73					AT4G27760.1	FEY,FEY3 NAD(P)-binding Rossmann-fold superfamily protein
GRMZM5G856837	5	69476595	69479221	PF00010	PTHR23042,PTHR23042:SF66				GO:GO:0046983	AT5G54680.1	bHLH105,ILR3 basic helix-loop-helix (bHLH) DNA-binding superfamily protein
GRMZM5G854880	5	69484758	69487880	PF00560,PF00069	PTHR27000,PTHR27000:SF109	KOG1187	2.7.11.1		GO:GO:0005515,GO:GO:0006468,GO:GO:0005524,GO:GO:0004672	AT2G02220.1	ATPSKR1,PSKR1 phytosulfokin receptor 1
GRMZM5G806358	5	69543410	69547860	PF08512,PF00557,PF14826,PF08644	PTHR13980					AT4G10710.1	SPT16 global transcription factor C
GRMZM2G169699	5	70002485	70006187	PF09353	PTHR34051,PTHR34051:SF2					AT1G73060.1	LPA3 Low PSII Accumulation 3
GRMZM2G044348	5	70051998	70057528	PF04258	PTHR12174	KOG2443		K09595	GO:GO:0016021,GO:GO:0004190	AT2G03120.1	ATSPP,SPP signal peptide peptidase
GRMZM2G098301	5	70064234	70068745	PF13458,PF00497,PF00060	PTHR18966,PTHR18966:SF198	KOG1052		K05387	GO:GO:0016020,GO:GO:0004970	AT1G42540.1	ATGLR3.3,GLR3.3 glutamate receptor 3.3
GRMZM2G098370	5	70069693	70074019	PF01704			2.7.7.9	K00963	GO:GO:0070569,GO:GO:0008152	AT5G17310.2	AtUGP2,UGP2 UDP-glucose pyrophosphorylase 2
GRMZM2G098420	5	70074276	70077861	PF04106	PTHR13040,PTHR13040:SF2	KOG2976		K08339	GO:GO:0006914,GO:GO:0005737	AT5G17290.1	APG5,ATATG5,ATG5 autophagy protein Apg5 family
GRMZM2G156824	5	70111534	70115628	PF00069	PTHR27001,PTHR27001:SF103		2.7.11.1,2.7.10.2		GO:GO:0006468,GO:GO:0005524,GO:GO:0004672	AT4G35600.2	CONNEXIN 32 Protein kinase superfamily protein
GRMZM2G456917	5	70118433	70120498	PF00850,PF01238	PTHR10309,PTHR10309:SF3		5.3.1.8		GO:GO:0008270,GO:GO:0005975,GO:GO:0004476,GO:GO:0009298	AT3G02570.1	MEE31,PMI1 Mannose-6-phosphate isomerase, type I
GRMZM2G005680	5	70177403	70181259	PF00777	PTHR13713,PTHR13713:SF37	KOG2692	2.4.99.4		GO:GO:0008373,GO:GO:0006486	AT3G48820.1	Glycosyltransferase family 29 (sialyltransferase) family protein
GRMZM2G005613	5	70186412	70186615							AT5G24030.1	SLAH3 SLAC1 homologue 3
GRMZM2G123607	5	70270006	70274677	PF00790	PTHR13856,PTHR13856:SF81				GO:GO:0006886	AT5G63640.1	ENTH/VHS/GAT family protein
GRMZM2G338327	5	70658473	70687506	PF08387,PF00005	PTHR19241,PTHR19241:SF219		3.6.3.25		GO:GO:0016887,GO:GO:0005524	AT1G15520.1	ABCG40,ATABCG40,ATPDR12,PDR12 pleiotropic drug resistance 12
AC217823.3_FG002	5	70692234	70695842		PTHR27000		2.7.11.1,2.7.10.1			AT5G21090.1	Leucine-rich repeat (LRR) family protein
GRMZM2G120539	5	70710604	70713043	PF13193,PF00501	PTHR24095,PTHR24095:SF166	KOG1176			GO:GO:0008152,GO:GO:0003824	AT1G20560.1	AAE1 acyl activating enzyme 1
GRMZM2G120578	5	70714197	70720379	PF01564	PTHR11558,PTHR11558:SF25	KOG1562	2.5.1.16	K00797		AT5G53120.3	ATSPDS3,SPDS3,SPMS spermidine synthase 3
GRMZM2G466265	5	70785454	70790056	PF00069,PF00179	PTHR24067,PTHR24067:SF151		2.7.12.2	K10581	GO:GO:0006468,GO:GO:0005524,GO:GO:0004672	AT2G16920.1	PFU2,UBC23 ubiquitin-conjugating enzyme 23
GRMZM2G466281	5	70795884	70805083	PF01066	PTHR10414,PTHR10414:SF46	KOG2877	2.7.8.1,2.7.8.2	K00993	GO:GO:0016780,GO:GO:0016020,GO:GO:0008654	AT1G13560.1	AAPT1,ATAAPT1 aminoalcoholphosphotransferase 1
GRMZM2G164202	5	70802337	70804170	PF01535,PF13812	PTHR24015,PTHR24015:SF598					AT2G17033.2	pentatricopeptide (PPR) repeat-containing protein
GRMZM2G164242	5	70805551	70812302	PF07714	PTHR23257,PTHR23257:SF471	KOG0192	2.7.12.1		GO:GO:0006468,GO:GO:0004672	AT4G38470.1	ACT-like protein tyrosine kinase family protein
GRMZM5G865943	5	70898275	70901412	PF00168,PF00614,PF12357	PTHR18896,PTHR18896:SF70		3.1.4.4	K01115	GO:GO:0005515,GO:GO:0003824	AT4G35790.2	ATPLDDELTA,PLDDELTA phospholipase D delta
GRMZM5G803949	5	70912027	70915976	PF08477	PTHR24072,PTHR24072:SF170	KOG0393		K04392	GO:GO:0007264,GO:GO:0005525	AT3G51300.1	ARAC11,ATRAC11,ATROP1,ROP1,ROP1AT RHO-related protein from plants 1
GRMZM5G891373	5	70956632	70960042	PF00749	PTHR11451		6.1.1.17	K01885	GO:GO:0043039,GO:GO:0016876,GO:GO:0005524	AT5G64050.1	ATERS,ERS,OVA3 glutamate tRNA synthetase
GRMZM2G035859	5	71044458	71045558	PF03441	PTHR11455,PTHR11455:SF20		4.1.99.3			AT4G08920.1	ATCRY1,BLU1,CRY1,HY4,OOP2 cryptochrome 1
GRMZM2G035826	5	71052954	71062018	PF01535	PTHR24015,PTHR24015:SF863					AT1G02060.1	Tetratricopeptide repeat (TPR)-like superfamily protein
GRMZM2G453141	5	71111089	71114019	PF00153	PTHR24089,PTHR24089:SF351					AT2G39970.1	Mitochondrial substrate carrier family protein
GRMZM2G090689	5	71131653	71133456		PTHR24078,PTHR24078:SF276	KOG0719				AT3G12170.1	Chaperone DnaJ-domain superfamily protein
GRMZM2G059877	5	71160019	71164458	PF13812,PF13041,PF12854	PTHR24015,PTHR24015:SF863					AT1G02060.1	Tetratricopeptide repeat (TPR)-like superfamily protein
GRMZM2G096665	5	71164477	71167192	PF13812,PF01535,PF12854,PF13041	PTHR24015,PTHR24015:SF863					AT1G02060.1	Tetratricopeptide repeat (TPR)-like superfamily protein
GRMZM2G046615	5	71292782	71295610	PF01397,PF03936	PTHR31225,PTHR31225:SF0		4.2.3.48	K15086	GO:GO:0016829,GO:GO:0010333,GO:GO:0008152,GO:GO:0000287	AT1G61680.1	ATTPS14,TPS14 terpene synthase 14
GRMZM2G064406	5	71410033	71413111	PF01397,PF03936	PTHR31225,PTHR31225:SF0		4.2.3.48	K15086	GO:GO:0016829,GO:GO:0010333,GO:GO:0008152,GO:GO:0000287	AT1G61680.1	ATTPS14,TPS14 terpene synthase 14
GRMZM2G012608	5	71451460	71452209		PTHR22904,PTHR22904:SF366					AT1G53300.1	TTL1 tetratricopetide-repeat thioredoxin-like 1
GRMZM2G064951	5	71714461	71716050	PF01535,PF13041,PF12854	PTHR24015,PTHR24015:SF863					AT1G02060.1	Tetratricopeptide repeat (TPR)-like superfamily protein
GRMZM2G064988	5	71716527	71720278	PF06487	PTHR13082	KOG3391		K14324		AT2G45640.1	ATSAP18,SAP18 SIN3 associated polypeptide P18
GRMZM2G065097	5	71721473	71724262	PF03828	PTHR12271,PTHR12271:SF53		2.7.7.19			AT2G45620.1	Nucleotidyltransferase family protein
GRMZM2G065154	5	71724077	71731917	PF01554	PTHR11206,PTHR11206:SF116	KOG1347			GO:GO:0055085,GO:GO:0016020,GO:GO:0015297,GO:GO:0015238,GO:GO:0006855	AT2G21340.1	MATE efflux family protein
GRMZM2G144282	5	71748175	71751002	PF08597	PTHR21681	KOG4813		K03245	GO:GO:0005852,GO:GO:0005737,GO:GO:0003743	AT5G37475.1	Translation initiation factor eIF3 subunit
GRMZM2G305124	5	71873816	71875082	PF00628	PTHR10615,PTHR10615:SF112		2.1.1.43		GO:GO:0005515	AT5G24330.1	ATXR6,SDG34 ARABIDOPSIS TRITHORAX-RELATED PROTEIN 6
GRMZM2G006009	5	71875704	71876136	PF04997	PTHR19376		2.7.7.6		GO:GO:0006351,GO:GO:0003899,GO:GO:0003677	ATCG00180.1	DNA-directed RNA polymerase family protein
GRMZM5G872147	5	71876387	71880028	PF00076	PTHR24012	KOG0106		K12893	GO:GO:0003676	AT3G61860.1	ATRSP31,RSP31 RNA-binding (RRM/RBD/RNP motifs) family protein
GRMZM2G443991	5	71911152	71913439	PF00294	PTHR10584,PTHR10584:SF168		2.7.1.4			AT2G31390.1	pfkB-like carbohydrate kinase family protein
GRMZM2G141910	5	71927774	71928181		PTHR11732,PTHR11732:SF209		1.1.1.200			AT2G21250.2	NAD(P)-linked oxidoreductase superfamily protein
GRMZM2G141911	5	71930286	71932471	PF00759	PTHR22298,PTHR22298:SF32		3.2.1.4		GO:GO:0005975,GO:GO:0004553	AT1G02800.1	ATCEL2,CEL2 cellulase 2
GRMZM2G039976	5	72039483	72041910	PF00759	PTHR22298,PTHR22298:SF32		3.2.1.4		GO:GO:0005975,GO:GO:0004553	AT1G70710.1	ATGH9B1,CEL1,GH9B1 glycosyl hydrolase 9B1
GRMZM2G180782	5	72131969	72133760	PF00759	PTHR22298,PTHR22298:SF32		3.2.1.4		GO:GO:0005975,GO:GO:0004553	AT1G70710.1	ATGH9B1,CEL1,GH9B1 glycosyl hydrolase 9B1
GRMZM2G013538	5	72246928	72248717	PF00759	PTHR22298,PTHR22298:SF32		3.2.1.4		GO:GO:0005975,GO:GO:0004553	AT1G70710.1	ATGH9B1,CEL1,GH9B1 glycosyl hydrolase 9B1
GRMZM2G312563	5	72314039	72314905		PTHR23253,PTHR23253:SF35					AT3G60240.4	CUM2,EIF4G eukaryotic translation initiation factor 4G
GRMZM2G352339	5	72318297	72320088	PF00759	PTHR22298,PTHR22298:SF32		3.2.1.4		GO:GO:0005975,GO:GO:0004553	AT1G70710.1	ATGH9B1,CEL1,GH9B1 glycosyl hydrolase 9B1
GRMZM2G382009	5	72436654	72436896	PF00280	PTHR33091,PTHR33091:SF12				GO:GO:0009611,GO:GO:0004867	AT5G43580.1	Serine protease inhibitor, potato inhibitor I-type family protein
GRMZM2G344212	5	72717487	72723278	PF00637,PF12816	PTHR12616,PTHR12616:SF1				GO:GO:0016192,GO:GO:0006886	AT4G00800.1	transducin family protein / WD-40 repeat family protein
GRMZM2G344205	5	72724157	72726875		PTHR19308,PTHR19308:SF11	KOG2761				AT1G64720.1	CP5 Polyketide cyclase/dehydrase and lipid transport superfamily protein
GRMZM2G043500	5	72728814	72730753		PTHR37385,PTHR37385:SF1					AT5G51545.1	LPA2 low psii accumulation2
GRMZM5G858310	5	72840202	72852545	PF02005	PTHR10631,PTHR10631:SF5		2.1.1.216	K00555	GO:GO:0008033,GO:GO:0004809,GO:GO:0003723	AT3G02320.1	N2,N2-dimethylguanosine tRNA methyltransferase
GRMZM2G370852	5	72949363	72953503	PF00330	PTHR11670		4.2.1.33	K01703	GO:GO:0008152	AT4G13430.1	ATLEUC1,IIL1 isopropyl malate isomerase large subunit 1
GRMZM5G802725	5	72979717	72982530	PF00069	PTHR24347,PTHR24347:SF140		2.7.11.1		GO:GO:0006468,GO:GO:0005524,GO:GO:0004672	AT2G26980.4	CIPK3,SnRK3.17 CBL-interacting protein kinase 3
GRMZM2G029065	5	73065658	73071345	PF03479	PTHR31500,PTHR31500:SF21					AT4G12080.1	AHL1,ATAHL1 AT-hook motif nuclear-localized protein 1
GRMZM2G029087	5	73073977	73076291	PF01027	PTHR23291,PTHR23291:SF34	KOG1629				AT5G47120.1	ATBI-1,ATBI1,BI-1,BI1 BAX inhibitor 1
GRMZM2G029879	5	73077012	73078857	PF08613	PTHR15615,PTHR15615:SF21				GO:GO:0019901,GO:GO:0000079	AT2G44740.1	CYCP4;1 cyclin p4;1
GRMZM2G030013	5	73080141	73085773	PF00013	PTHR10288,PTHR10288:SF169	KOG2190		K13162	GO:GO:0003723	AT3G04610.1	FLK RNA-binding KH domain-containing protein
GRMZM2G477236	5	73153963	73163324	PF12899	PTHR31916,PTHR31916:SF15		3.2.1.26		GO:GO:0033926	AT1G22650.1	Plant neutral invertase family protein
GRMZM2G099827	5	73181522	73184335	PF03999	PTHR19321,PTHR19321:SF13	KOG4302		K16732	GO:GO:0008017,GO:GO:0000910,GO:GO:0000226	AT5G51600.1	ATMAP65-3,MAP65-3,PLE Microtubule associated protein (MAP65/ASE1) family protein
GRMZM2G157068	5	73245908	73253023	PF14531,PF13499	PTHR24349,PTHR24349:SF137	KOG0032	2.7.11.1	K13412		AT2G17890.1	CPK16 calcium-dependent protein kinase 16
GRMZM2G456088	5	73253712	73254980	PF01535	PTHR24015,PTHR24015:SF839					AT2G03880.1	Pentatricopeptide repeat (PPR) superfamily protein
GRMZM2G157026	5	73259358	73261373	PF12352	PTHR21094	KOG3208		K08495	GO:GO:0016021,GO:GO:0006888,GO:GO:0005801,GO:GO:0000139	AT2G45200.1	ATGOS12,GOS12 golgi snare 12
GRMZM2G156983	5	73261486	73265498	PF01148	PTHR13773,PTHR13773:SF3		2.7.7.41			AT2G45150.3	CDS4 cytidinediphosphate diacylglycerol synthase 4
GRMZM2G039254	5	74066471	74070382	PF13812,PF01535,PF13041	PTHR24015,PTHR24015:SF414					AT1G71210.1	Pentatricopeptide repeat (PPR) superfamily protein
GRMZM2G038791	5	74072490	74080094	PF14572,PF13793	PTHR10210,PTHR10210:SF56	KOG1448	2.7.6.1	K00948	GO:GO:0009165,GO:GO:0004749,GO:GO:0000287	AT2G44530.1	Phosphoribosyltransferase family protein
GRMZM2G153144	5	74180653	74185259	PF16596,PF00170,PF07777	PTHR22952,PTHR22952:SF132	KOG3119		K09060	GO:GO:0043565,GO:GO:0006355,GO:GO:0003700	AT1G32150.1	AtbZIP68,bZIP68 basic region/leucine zipper transcription factor 68
GRMZM2G032267	5	74190035	74195837	PF06068	PTHR11093		3.6.4.12	K04499	GO:GO:0005524,GO:GO:0003678,GO:GO:0043141	AT5G22330.1	ATTIP49A,RIN1 P-loop containing nucleoside triphosphate hydrolases superfamily protein
GRMZM2G152929	5	74316078	74319481	PF08477	PTHR11711,PTHR11711:SF200	KOG0070		K07977	GO:GO:0007264,GO:GO:0005525	AT5G17060.1	ARFB1B,ATARFB1B ADP-ribosylation factor B1B
GRMZM2G146354	5	74320936	74324084	PF03145	PTHR10315,PTHR10315:SF34	KOG3002	6.3.2.19	K04506	GO:GO:0007275,GO:GO:0006511,GO:GO:0005634	AT3G58040.1	SINAT2 seven in absentia of Arabidopsis 2
GRMZM2G049755	5	74363464	74365440	PF12854,PF13041,PF01535	PTHR24015,PTHR24015:SF610					AT4G02750.1	Tetratricopeptide repeat (TPR)-like superfamily protein
GRMZM2G049609	5	74373885	74379797	PF03208	PTHR19317,PTHR19317:SF1					AT4G27540.1	PRA1.H prenylated RAB acceptor 1.H
GRMZM2G371167	5	74437027	74438004		PTHR34283					AT3G49580.1	LSU1 response to low sulfur 1
GRMZM2G524937	5	74438634	74441238	PF02201	PTHR13844,PTHR13844:SF8				GO:GO:0005515	AT1G31760.1	SWIB/MDM2 domain superfamily protein
GRMZM5G831200	5	74480744	74483146	PF12708	PTHR31375,PTHR31375:SF29		3.2.1.15			AT1G23460.1	Pectin lyase-like superfamily protein
GRMZM5G818514	5	74484203	74487271	PF13920	PTHR10044,PTHR10044:SF105	KOG1100		K19042		AT1G60610.1	SBP (S-ribonuclease binding protein) family protein
GRMZM2G168747	5	74642708	74646364	PF01566	PTHR11706,PTHR11706:SF48	KOG1291		K03322	GO:GO:0016020,GO:GO:0006810,GO:GO:0005215	AT1G80830.1	ATNRAMP1,NRAMP1,PMIT1 natural resistance-associated macrophage protein 1
GRMZM2G168762	5	74647288	74651444	PF15704	PTHR36013					AT2G21870.1	MGP1 copper ion binding;cobalt ion binding;zinc ion binding
GRMZM2G168791	5	74651644	74656315		PTHR11922,PTHR11922:SF1					AT1G70570.1	Anthranilate phosphoribosyltransferase, putative

## Sheet: qALT8.05
Genomic position, annotation and description of the predicted genes within qALT8.05 region. Selected candidate gene is highlighted in yellow.
Locus Name	Chromosome	Start (bp)	End (bp)	Pfam	Panther	KOG	KEGG/ec	KO	GO	Best-hit Aarabidopsis	Descripton
GRMZM2G025175	8	111230050	111231046	PF01190	PTHR31614,PTHR31614:SF7					AT1G29140.1	Pollen Ole e 1 allergen and extensin family protein
GRMZM2G046537	8	111248238	111255975	PF01694	PTHR22936,PTHR22936:SF32		3.4.21.105		GO:GO:0016021,GO:GO:0004252,GO:GO:0006508	AT5G25752.1	ATRBL11,RBL11 rhomboid-like protein 11
GRMZM2G157564	8	111349836	111356748	PF01061	PTHR19241,PTHR19241:SF186				GO:GO:0016020	AT3G21090.1	ABC-2 type transporter family protein
GRMZM2G053882	8	111390577	111398196		PTHR22763,PTHR22763:SF45					AT5G22000.1	RHF2A RING-H2 group F2A
GRMZM2G053858	8	111398852	111399611		PTHR27001,PTHR27001:SF49		2.7.11.1			AT5G16000.1	NIK1 NSP-interacting kinase 1
GRMZM2G362163	8	111527149	111528285	PF03595					GO:GO:0055085,GO:GO:0016021	AT5G24030.1	SLAH3 SLAC1 homologue 3
GRMZM2G153569	8	111673675	111676596	PF00736	PTHR11595,PTHR11595:SF27	KOG1668		K03232	GO:GO:0006414,GO:GO:0005853,GO:GO:0003746	AT2G18110.1	Translation elongation factor EF1B/ribosomal protein S6 family protein
GRMZM2G334061	8	111712904	111716729		PTHR13923					AT3G63460.1	transducin family protein / WD-40 repeat family protein
GRMZM2G050286	8	111836762	111837836	PF06376	PTHR33374,PTHR33374:SF6					AT2G46330.1	AGP16,ATAGP16 arabinogalactan protein 16
GRMZM5G854731	8	112022205	112023940	PF02234	PTHR10265,PTHR10265:SF21				GO:GO:0007050,GO:GO:0005634,GO:GO:0004861	AT5G48820.2	ICK6,KRP3 inhibitor/interactor with cyclin-dependent kinase
GRMZM2G179679	8	112056618	112058331	PF03083		KOG1623		K15382		AT5G53190.1	Nodulin MtN3 family protein
GRMZM2G147982	8	112108550	112109558		PTHR10317				GO:GO:0005852,GO:GO:0005737,GO:GO:0003743	AT3G57290.1	ATEIF3E-1,ATINT6,EIF3E,INT-6,INT6,TIF3E1 eukaryotic translation initiation factor 3E
GRMZM2G360794	8	112143526	112144948	PF07645,PF13947	PTHR27005,PTHR27005:SF10				GO:GO:0005509,GO:GO:0030247	AT1G21250.1	PRO25,WAK1 cell wall-associated kinase
GRMZM2G061718	8	112150713	112152868	PF00069	PTHR27005,PTHR27005:SF10	KOG1187	2.7.11.1		GO:GO:0006468,GO:GO:0005524,GO:GO:0004672	AT1G21270.1	WAK2 wall-associated kinase 2
GRMZM2G131152	8	112197125	112203940	PF13839,PF14416	PTHR32285,PTHR32285:SF27					AT4G01080.1	TBL26 TRICHOME BIREFRINGENCE-LIKE 26
GRMZM2G165567	8	112238927	112241268	PF10604	PTHR31213,PTHR31213:SF4			K14496		AT5G53160.2	PYL8,RCAR3 regulatory components of ABA receptor 3
GRMZM2G143747	8	112293364	112296037	PF00759	PTHR22298,PTHR22298:SF46		3.2.1.4		GO:GO:0005975,GO:GO:0004553	AT1G64390.1	AtGH9C2,GH9C2 glycosyl hydrolase 9C2
GRMZM2G110584	8	112360332	112364420	PF13516	PTHR24006					AT4G23840.1	Leucine-rich repeat (LRR) family protein
GRMZM2G080851	8	112421976	112428528	PF00069	PTHR27003,PTHR27003:SF111	KOG1187	2.7.11.1		GO:GO:0006468,GO:GO:0005524,GO:GO:0004672	AT1G79620.1	Leucine-rich repeat protein kinase family protein
GRMZM2G012498	8	112501957	112505369	PF00657	PTHR22835,PTHR22835:SF172		3.1.1.1		GO:GO:0016788	AT5G45910.1	GDSL-like Lipase/Acylhydrolase superfamily protein
GRMZM2G044947	8	112534221	112536816	PF00657	PTHR22835,PTHR22835:SF260		3.1.1.1		GO:GO:0016788	AT5G45910.1	GDSL-like Lipase/Acylhydrolase superfamily protein
GRMZM2G044775	8	112590487	112594470	PF00293	PTHR12992,PTHR12992:SF9				GO:GO:0016787	AT1G28960.3	ATNUDT15,ATNUDX15,NUDX15 nudix hydrolase homolog 15
GRMZM2G150201	8	112702436	112706321	PF01532	PTHR11742,PTHR11742:SF7		3.2.1.113	K01230	GO:GO:0016020,GO:GO:0005509,GO:GO:0004571	AT1G30000.1	MNS3 alpha-mannosidase 3
GRMZM2G157629	8	112731870	112734756	PF02453	PTHR10994,PTHR10994:SF82	KOG1792				AT4G23630.1	BTI1,RTNLB1 VIRB2-interacting protein 1
GRMZM2G051567	8	112827473	112828877							AT5G13480.2	FY Transducin/WD40 repeat-like superfamily protein
GRMZM2G324727	8	112940318	112964818	PF00069		KOG3087	2.7.11.1	K08851	GO:GO:0006468,GO:GO:0005524,GO:GO:0004672	AT5G26110.1	Protein kinase superfamily protein
GRMZM2G170552	8	113026456	113029349	PF14531,PF03822	PTHR24347,PTHR24347:SF230	KOG0583	2.7.11.1		GO:GO:0007165	AT5G58380.1	CIPK10,PKS2,SIP1,SNRK3.8 SOS3-interacting protein 1
GRMZM2G049013	8	113158925	113161188	PF01423	PTHR20971	KOG1775		K12624		AT5G48870.1	SAD1 Small nuclear ribonucleoprotein family protein
GRMZM2G060999	8	113183517	113196059	PF13639	PTHR14155,PTHR14155:SF153				GO:GO:0008270,GO:GO:0005515	AT5G45290.1	RING/U-box superfamily protein
GRMZM2G029756	8	113237779	113242321	PF01764	PTHR31403,PTHR31403:SF7	KOG4569	3.1.1.32,3.1.1.26,3.1.1.3		GO:GO:0006629	AT1G06800.1	PLA-I{gamma}1 alpha/beta-Hydrolases superfamily protein
GRMZM2G139574	8	113392882	113400340	PF04577	PTHR20961,PTHR20961:SF18				GO:GO:0016757	AT2G41640.1	Glycosyltransferase family 61 protein
GRMZM5G806947	8	113540157	113552578		PTHR22967,PTHR22967:SF69		2.7.11.1			AT5G13530.1	KEG protein kinases;ubiquitin-protein ligases
GRMZM5G812265	8	113562498	113563651	PF13445	PTHR22967,PTHR22967:SF69		2.7.11.1			AT5G13530.1	KEG protein kinases;ubiquitin-protein ligases
GRMZM2G090365	8	113565118	113566206	PF05699					GO:GO:0046983	AT2G16040.1	hAT dimerisation domain-containing protein / transposase-related
GRMZM2G389874	8	113845409	113847818		PTHR13833,PTHR13833:SF52					AT1G70280.1	NHL domain-containing protein
GRMZM2G389878	8	113848837	113849892		PTHR11926,PTHR11926:SF330				GO:GO:0016758,GO:GO:0008152	AT2G30140.1	UDP-Glycosyltransferase superfamily protein
GRMZM5G845296	8	113866855	113869756	PF00249	PTHR11260,PTHR11260:SF299		2.5.1.18			AT5G41220.1	ATGSTT3,GST10C,GSTT3 glutathione S-transferase THETA 3
GRMZM2G149286	8	113926527	113943334	PF00069	PTHR24056,PTHR24056:SF0		2.7.11.22,2.7.11.23	K02202	GO:GO:0006468,GO:GO:0005524,GO:GO:0004672	AT1G18040.1	AT;CDCKD;3,CAK2AT,CDKD1;3 cyclin-dependent kinase D1;3
AC200852.4_FG007	8	113951279	113952417		PTHR13778,PTHR13778:SF11					AT1G24170.1	GATL8,LGT9 Nucleotide-diphospho-sugar transferases superfamily protein
GRMZM2G149211	8	113952252	113957006	PF00153	PTHR24089,PTHR24089:SF282	KOG0769				AT3G05290.1	PNC1 peroxisomal adenine nucleotide carrier 1
GRMZM2G145752	8	114114229	114119298	PF08263,PF11721	PTHR27003,PTHR27003:SF115		2.7.11.1			AT3G05990.1	Leucine-rich repeat (LRR) family protein
GRMZM2G452671	8	114164077	114165013		PTHR10759,PTHR10759:SF3				GO:GO:0006412,GO:GO:0005840,GO:GO:0005622,GO:GO:0003735	AT3G06180.1	Ribosomal protein L34e superfamily protein
GRMZM2G122807	8	114175894	114179141	PF00342	PTHR11469,PTHR11469:SF9		5.3.1.9		GO:GO:0006096,GO:GO:0006094,GO:GO:0004347	AT4G24620.1	PGI,PGI1 phosphoglucose isomerase 1
GRMZM2G122822	8	114180191	114180701	PF02631					GO:GO:0006282	AT3G13226.1	regulatory protein RecX family protein
GRMZM2G074331	8	114244829	114245802		PTHR11926,PTHR11926:SF408				GO:GO:0016758,GO:GO:0008152	AT1G01390.1	UDP-Glycosyltransferase superfamily protein
GRMZM2G402171	8	114305105	114307920		PTHR24349,PTHR24349:SF157		2.7.11.17			AT3G56760.1	Protein kinase superfamily protein
GRMZM2G084489	8	114352021	114359846		PTHR23336,PTHR23336:SF16					AT3G62900.1	CW-type Zinc Finger
GRMZM2G140590	8	114541249	114555400	PF00069	PTHR27001,PTHR27001:SF50	KOG0192	2.7.11.1		GO:GO:0006468,GO:GO:0005524,GO:GO:0004672	AT5G18610.1	Protein kinase superfamily protein
GRMZM2G019596	8	114755993	114763299	PF00635	PTHR10809,PTHR10809:SF61				GO:GO:0005789	AT1G08820.1	VAP27-2 vamp/synaptobrevin-associated protein
GRMZM2G085615	8	114867513	114877492		PTHR33883,PTHR33883:SF6					AT2G34730.1	myosin heavy chain-related
GRMZM2G085595	8	114878162	114878666		PTHR33883,PTHR33883:SF6					AT2G34730.1	myosin heavy chain-related
GRMZM2G167689	8	114932399	114933894		PTHR10174,PTHR10174:SF143					AT4G08690.2	Sec14p-like phosphatidylinositol transfer family protein
GRMZM2G590381	8	114968196	114970841	PF10184	PTHR34123,PTHR34123:SF1					AT2G46100.1	Nuclear transport factor 2 (NTF2) family protein
GRMZM2G180076	8	114972070	114973637				3.4.11.18			AT3G51800.3	ATEBP1,ATG2,EBP1 metallopeptidase M24 family protein
GRMZM2G110599	8	114990831	114992053	PF02146	PTHR11085,PTHR11085:SF6				GO:GO:0070403	AT5G09230.7	AtSRT2,SRT2 sirtuin 2
GRMZM2G111396	8	115003446	115005892		PTHR10044,PTHR10044:SF135					AT3G12920.1	SBP (S-ribonuclease binding protein) family protein
GRMZM2G111411	8	115006181	115009772	PF00638	PTHR23138,PTHR23138:SF95	KOG0864		K15306	GO:GO:0046907	AT5G58590.1	RANBP1 RAN binding protein 1
AC195831.3_FG004	8	115011548	115012821		PTHR27000,PTHR27000:SF168					AT1G35710.1	Protein kinase family protein with leucine-rich repeat domain
GRMZM2G411448	8	115014502	115020199	PF00175	PTHR19384,PTHR19384:SF79		1.6.2.4		GO:GO:0055114,GO:GO:0016491	AT4G30210.1	AR2,ATR2 P450 reductase 2
AC194109.3_FG005	8	115276237	115277825		PTHR24095,PTHR24095:SF179					AT5G23050.1	AAE17 acyl-activating enzyme 17
GRMZM2G010319	8	115297735	115298478	PF00462	PTHR10168,PTHR10168:SF78	KOG1752		K17479	GO:GO:0045454,GO:GO:0015035,GO:GO:0009055	AT5G58530.1	Glutaredoxin family protein
GRMZM2G010452	8	115313249	115318961	PF13513,PF03810	PTHR10527,PTHR10527:SF19			K14293	GO:GO:0008536,GO:GO:0006886	AT3G08947.1	ARM repeat superfamily protein
GRMZM2G009370	8	115377779	115378532							AT1G48590.2	Calcium-dependent lipid-binding (CaLB domain) family protein
GRMZM2G363253	8	115431793	115434496	PF13639					GO:GO:0008270,GO:GO:0005515	AT5G40250.1	RING/U-box superfamily protein
GRMZM2G174370	8	115549501	115554290	PF13374	PTHR19959					AT5G02130.1	NDP1 Tetratricopeptide repeat (TPR)-like superfamily protein
GRMZM2G166176	8	115645735	115648165	PF01553	PTHR15486,PTHR15486:SF25		2.3.1.15,2.3.1.198	K13508	GO:GO:0016746,GO:GO:0008152	AT3G11430.1	ATGPAT5,GPAT5 glycerol-3-phosphate acyltransferase 5
GRMZM2G160763	8	115731220	115735925	PF00067	PTHR24298,PTHR24298:SF72	KOG0156	1.14.13.21	K05280	GO:GO:0055114,GO:GO:0020037,GO:GO:0016705,GO:GO:0005506	AT5G07990.1	CYP75B1,D501,TT7 Cytochrome P450 superfamily protein
GRMZM2G038401	8	115783521	115792131	PF06480,PF00004,PF01434	PTHR23076,PTHR23076:SF69			K08956	GO:GO:0016021,GO:GO:0008270,GO:GO:0005524,GO:GO:0004222,GO:GO:0006508	AT1G07510.1	ftsh10 FTSH protease 10
GRMZM5G836669	8	115792608	115792868		PTHR11062,PTHR11062:SF105					AT1G27440.1	ATGUT1,GUT2,IRX10 Exostosin family protein
GRMZM2G055489	8	115832232	115838487	PF08282,PF08472	PTHR12526,PTHR12526:SF2		3.1.3.24		GO:GO:0050307,GO:GO:0005986	AT2G35840.3	Sucrose-6F-phosphate phosphohydrolase family protein
GRMZM2G055462	8	115838036	115858329	PF06454	PTHR31142,PTHR31142:SF3					AT2G02180.1	TOM3 tobamovirus multiplication protein 3
GRMZM2G082575	8	115945712	115946363							AT2G28315.1	Nucleotide/sugar transporter family protein
GRMZM2G082384	8	115948007	115952099	PF12836,PF00225	PTHR24115		3.6.4.4	K10403	GO:GO:0008017,GO:GO:0007018,GO:GO:0005524,GO:GO:0003777,GO:GO:0005871	AT5G02370.1	ATP binding microtubule motor family protein
GRMZM2G382792	8	115952970	115969607	PF10250	PTHR31288,PTHR31288:SF9					AT2G01480.1	O-fucosyltransferase family protein
GRMZM2G421415	8	116012475	116014211	PF02469	PTHR32382,PTHR32382:SF10					AT3G46550.1	SOS5 Fasciclin-like arabinogalactan family protein
GRMZM2G009936	8	116060353	116062438	PF01158	PTHR10114	KOG3452		K02920	GO:GO:0006412,GO:GO:0005840,GO:GO:0005622,GO:GO:0003735	AT3G53740.3	Ribosomal protein L36e family protein
GRMZM5G802801	8	116145133	116148059	PF00012	PTHR19375,PTHR19375:SF232			K03283		AT3G12580.1	ATHSP70,HSP70 heat shock protein 70
GRMZM5G874500	8	116148238	116153056	PF01406	PTHR10890,PTHR10890:SF12		6.1.1.16			AT2G31170.1	SYCO ARATH Cysteinyl-tRNA synthetase, class Ia family protein
GRMZM2G119654	8	116284777	116285397	PF02841	PTHR10751,PTHR10751:SF44				GO:GO:0005525,GO:GO:0003924	AT5G46070.1	Guanylate-binding family protein
GRMZM2G403554	8	116295276	116298488	PF02841,PF02263	PTHR10751,PTHR10751:SF44				GO:GO:0005525,GO:GO:0003924	AT5G46070.1	Guanylate-binding family protein
GRMZM2G007276	8	116304177	116308901	PF00179	PTHR24067,PTHR24067:SF109	KOG0425	6.3.2.19	K10575		AT5G59300.1	ATUBC7,UBC7 ubiquitin carrier protein 7
GRMZM2G336908	8	116376809	116380944	PF00926,PF00925		KOG1284	3.5.4.25	K14652	GO:GO:0009231,GO:GO:0008686,GO:GO:0003935	AT5G59750.1	DHBP synthase RibB-like alpha/beta domain;GTP cyclohydrolase II
GRMZM2G035202	8	116382083	116385353	PF04387	PTHR11035		4.2.1.134	K10703		AT5G59770.1	Protein-tyrosine phosphatase-like, PTPLA
GRMZM5G883149	8	116387917	116389990	PF01217	PTHR11043,PTHR11043:SF5					AT1G60970.1	SNARE-like superfamily protein 5
GRMZM2G090563	8	116676898	116678720	PF06814	PTHR21229,PTHR21229:SF26	KOG2569			GO:GO:0016021	AT5G18520.1	Lung seven transmembrane receptor family protein
GRMZM2G390400	8	116679534	116697581	PF10075	PTHR12436,PTHR12436:SF20	KOG1861				AT2G39340.1	SAC3/GANP/Nin1/mts3/eIF-3 p25 family
GRMZM2G090732	8	116721653	116724613	PF07714	PTHR27001,PTHR27001:SF209	KOG1187	2.7.11.1		GO:GO:0006468,GO:GO:0004672	AT3G07070.1	Protein kinase superfamily protein
GRMZM2G175349	8	116799287	116811624	PF12906	PTHR23012,PTHR23012:SF72		6.3.2.19		GO:GO:0008270	AT5G05830.1	RING/FYVE/PHD zinc finger superfamily protein
GRMZM2G095905	8	116824573	116827236	PF00855	PTHR22981,PTHR22981:SF79		2.7.11.1			AT5G02950.1	Tudor/PWWP/MBT superfamily protein
GRMZM2G422641	8	116962436	116965331	PF07765	PTHR31631,PTHR31631:SF1					AT2G22560.1	Kinase interacting (KIP1-like) family protein
GRMZM2G051050	8	117079361	117100135	PF00566	PTHR22957,PTHR22957:SF328	KOG2058				AT3G55020.1	Ypt/Rab-GAP domain of gyp1p superfamily protein
GRMZM2G163561	8	117138603	117140359	PF00164	PTHR11652,PTHR11652:SF16	KOG1749		K02973	GO:GO:0006412,GO:GO:0005840,GO:GO:0005622,GO:GO:0003735	AT5G02960.1	Ribosomal protein S12/S23 family protein
GRMZM2G163658	8	117142617	117160636	PF00493	PTHR11630,PTHR11630:SF47		3.6.4.12	K10737	GO:GO:0006260,GO:GO:0005524,GO:GO:0003677	AT3G09660.1	MCM8 minichromosome maintenance 8
GRMZM2G089079	8	117254515	117255607		PTHR13308,PTHR13308:SF22					AT5G58720.1	smr (Small MutS Related) domain-containing protein
GRMZM2G328988	8	117273598	117288664	PF00632			6.3.2.19	K10590	GO:GO:0004842	AT5G02880.1	UPL4 ubiquitin-protein ligase 4
GRMZM2G363338	8	117326370	117328439	PF05699,PF04937	PTHR32166,PTHR32166:SF13				GO:GO:0046983	AT5G33406.1	hAT dimerisation domain-containing protein / transposase-related
GRMZM2G064426	8	117330071	117333575	PF00808	PTHR11064,PTHR11064:SF37	KOG0869				AT2G38880.7	ATHAP3,ATNF-YB1,HAP3,HAP3A,NF-YB1 nuclear factor Y, subunit B1
GRMZM2G063896	8	117349862	117351374	PF15511	PTHR10484	KOG3467		K11254		AT1G07660.2	Histone superfamily protein
GRMZM2G063896	8	117349862	117351374		PTHR10484	KOG3467		K11254		AT5G59970.1	Histone superfamily protein
GRMZM2G068091	8	117390120	117396833	PF03031	PTHR12210,PTHR12210:SF72		3.1.3.16	K15731		AT3G55960.1	Haloacid dehalogenase-like hydrolase (HAD) superfamily protein
GRMZM2G068192	8	117396878	117401717	PF07714	PTHR24058,PTHR24058:SF63	KOG0671	2.7.12.1		GO:GO:0006468,GO:GO:0004672	AT2G40120.1	Protein kinase superfamily protein
GRMZM2G030673	8	117423561	117428562	PF07714,PF13499	PTHR24349,PTHR24349:SF145	KOG0032	2.7.11.1	K13412	GO:GO:0006468,GO:GO:0004672	AT3G51850.1	CPK13 calcium-dependent protein kinase 13
GRMZM2G173874	8	117498214	117533097	PF10262	PTHR13544,PTHR13544:SF1	KOG3286				AT3G47300.1	SELT SELT-like protein precursor
GRMZM2G179728	8	117535930	117537364	PF00657	PTHR22835,PTHR22835:SF283		3.1.1.3		GO:GO:0016788	AT2G31540.1	GDSL-like Lipase/Acylhydrolase superfamily protein
AC197705.4_FG011	8	117605513	117618076	PF01704	PTHR11952,PTHR11952:SF8		2.7.7.9		GO:GO:0070569,GO:GO:0008152	AT3G56040.1	UGP3 UDP-glucose pyrophosphorylase 3
AC197705.4_FG003	8	117630364	117630962	PF01161	PTHR30289			K06910		AT5G01300.1	PEBP (phosphatidylethanolamine-binding protein) family protein
AC197705.4_FG004	8	117632368	117632889	PF13639	PTHR14155,PTHR14155:SF136				GO:GO:0008270,GO:GO:0005515	AT1G20823.1	RING/U-box superfamily protein
AC197705.4_FG001	8	117692828	117694964	PF02775,PF00205,PF02776	PTHR18968,PTHR18968:SF121		4.1.1.1	K01568	GO:GO:0030976,GO:GO:0003824,GO:GO:0000287	AT4G33070.1	Thiamine pyrophosphate dependent pyruvate decarboxylase family protein
AC197705.4_FG006	8	117713897	117715549	PF13920	PTHR12313,PTHR12313:SF8	KOG0823	6.3.2.19			AT3G58030.4	RING/U-box superfamily protein
AC197705.4_FG007	8	117718701	117722383	PF07244,PF01103	PTHR12815,PTHR12815:SF15	KOG2602		K07277	GO:GO:0019867	AT5G05520.1	Outer membrane OMP85 family protein
GRMZM2G152576	8	117746670	117747107	PF00124			1.10.3.9	K02706	GO:GO:0045156,GO:GO:0019684,GO:GO:0009772	ATCG00270.1	photosystem II reaction center protein D
GRMZM2G009968	8	117851796	117852871	PF00462	PTHR10168,PTHR10168:SF95	KOG1752		K17479	GO:GO:0045454,GO:GO:0015035,GO:GO:0009055	AT5G58530.1	Glutaredoxin family protein
GRMZM2G162112	8	117921546	117927263	PF13087	PTHR13308,PTHR13308:SF22		3.6.4.12			AT1G65810.1	P-loop containing nucleoside triphosphate hydrolases superfamily protein
AC204277.3_FG006	8	118056369	118180779	PF03141					GO:GO:0008168	AT2G40280.1	S-adenosyl-L-methionine-dependent methyltransferases superfamily protein
GRMZM5G831519	8	118087863	118088516	PF03208	PTHR19317,PTHR19317:SF8	KOG3142				AT2G38360.1	PRA1.B4 prenylated RAB acceptor 1.B4
GRMZM2G100311	8	118181203	118181983				3.4.24.85			AT1G05140.1	Peptidase M50 family protein
GRMZM2G366851	8	118198091	118203632	PF00999	PTHR32468,PTHR32468:SF16	KOG1650			GO:GO:0055085,GO:GO:0016021,GO:GO:0015299,GO:GO:0006812	AT2G13620.1	ATCHX15,CHX15 cation/hydrogen exchanger 15
GRMZM2G065566	8	118205924	118208539	PF03081	PTHR12542,PTHR12542:SF30	KOG2344			GO:GO:0006887,GO:GO:0000145	AT5G58430.1	ATEXO70B1,EXO70B1 exocyst subunit exo70 family protein B1
GRMZM2G065593	8	118220706	118229077	PF00787	PTHR10555,PTHR10555:SF146			K17917	GO:GO:0035091	AT5G07120.1	SNX2b sorting nexin 2B
GRMZM2G034019	8	118311628	118315025	PF04749,PF11204						AT3G10980.1	PLAC8 family protein
GRMZM2G413066	8	118359524	118361336	PF03763	PTHR31471,PTHR31471:SF9					AT1G45207.2	Remorin family protein
GRMZM2G162445	8	118395998	118401227	PF14551,PF00493	PTHR11630		3.6.4.12	K02541	GO:GO:0006260,GO:GO:0005524,GO:GO:0003677	AT5G46280.1	MCM3 Minichromosome maintenance (MCM2/3/5) family protein
GRMZM2G162466	8	118405102	118406524		PTHR33109,PTHR33109:SF15					AT2G30370.2	CHAL,EPFL6 allergen-related
GRMZM5G827266	8	118416386	118418988	PF01283	PTHR12538,PTHR12538:SF1	KOG1768		K02976	GO:GO:0006412,GO:GO:0005840,GO:GO:0005622,GO:GO:0003735	AT2G40510.1	Ribosomal protein S26e family protein
GRMZM2G034421	8	118496550	118498937	PF03106	PTHR31282,PTHR31282:SF24				GO:GO:0043565,GO:GO:0006355,GO:GO:0003700	AT4G11070.1	AtWRKY41,WRKY41 WRKY family transcription factor
GRMZM2G432583	8	118562818	118564187	PF03106	PTHR31282,PTHR31282:SF10				GO:GO:0043565,GO:GO:0006355,GO:GO:0003700	AT5G01900.1	ATWRKY62,WRKY62 WRKY DNA-binding protein 62
GRMZM2G132759	8	118566246	118570591	PF00179	PTHR24068	KOG0417	6.3.2.19			AT3G08690.2	ATUBC11,UBC11 ubiquitin-conjugating enzyme 11
GRMZM2G082721	8	118604537	118609709		PTHR12317,PTHR12317:SF18				GO:GO:0016747	AT4G11150.1	Emb2448,TUF,TUFF,VHA-E1 vacuolar ATP synthase subunit E1
GRMZM2G122569	8	118678191	118682292	PF00013,PF16544	PTHR11208,PTHR11208:SF55	KOG1588		K14945	GO:GO:0003723	AT2G38610.2	RNA-binding KH domain-containing protein
GRMZM2G138840	8	118754252	118764213		PTHR31789,PTHR31789:SF5					AT3G54190.1	Transducin/WD40 repeat-like superfamily protein
GRMZM2G138828	8	118768811	118778570	PF00270	PTHR24031,PTHR24031:SF301		3.6.4.13		GO:GO:0005524,GO:GO:0003676	AT3G18600.1	P-loop containing nucleoside triphosphate hydrolases superfamily protein
GRMZM2G138817	8	118793452	118797100	PF00999	PTHR32468,PTHR32468:SF25				GO:GO:0055085,GO:GO:0016021,GO:GO:0015299,GO:GO:0006812	AT2G13620.1	ATCHX15,CHX15 cation/hydrogen exchanger 15
GRMZM2G142584	8	118896318	118898981	PF07731,PF00394,PF07732	PTHR11709,PTHR11709:SF76		1.10.3.3		GO:GO:0055114,GO:GO:0016491,GO:GO:0005507	AT3G13400.1	sks13 SKU5 similar 13
GRMZM2G142640	8	118899496	118903214	PF01246	PTHR10792,PTHR10792:SF11	KOG1722		K02896		AT2G36620.1	RPL24A ribosomal protein L24
AC234155.1_FG003	8	119106443	119106826		PTHR10759,PTHR10759:SF2				GO:GO:0006412,GO:GO:0005840,GO:GO:0005622,GO:GO:0003735	AT5G15260.1	Ribosomal protein L34e superfamily protein
GRMZM2G700623	8	119146198	119146685	PF01179	PTHR10638,PTHR10638:SF34				GO:GO:0055114,GO:GO:0048038,GO:GO:0009308,GO:GO:0008131,GO:GO:0005507	AT2G42490.1	Copper amine oxidase family protein
GRMZM2G300589	8	119169361	119172760	PF14369,PF13639			6.3.2.19	K11982	GO:GO:0008270,GO:GO:0005515	AT1G55530.1	RING/U-box superfamily protein
GRMZM2G161009	8	119246143	119249647	PF00170	PTHR22952,PTHR22952:SF178			K14432	GO:GO:0043565,GO:GO:0006355,GO:GO:0003700	AT3G56850.1	AREB3,DPBF3 ABA-responsive element binding protein 3
GRMZM2G161019	8	119262053	119268026	PF13850,PF07970	PTHR10984,PTHR10984:SF34	KOG2667				AT1G36050.2	Endoplasmic reticulum vesicle transporter protein
GRMZM2G161040	8	119270777	119272927		PTHR31215,PTHR31215:SF3					AT4G18380.2	F-box family protein
GRMZM2G103793	8	119334838	119335859		PTHR11227,PTHR11227:SF18					AT3G62770.3	AtATG18a Transducin/WD40 repeat-like superfamily protein
GRMZM2G140577	8	119356999	119359897	PF05033,PF00856,PF02182	PTHR22884,PTHR22884:SF372	KOG1082	2.1.1.43	K11420	GO:GO:0034968,GO:GO:0018024,GO:GO:0008270,GO:GO:0005634,GO:GO:0005515,GO:GO:0042393	AT1G73100.1	SDG19,SUVH3 SU(VAR)3-9 homolog 3
GRMZM2G005557	8	119429656	119430421	PF13833	PTHR23050	KOG0027		K02183		AT2G41110.2	ATCAL5,CAM2 calmodulin 2
GRMZM2G004703	8	119432505	119435152	PF13499	PTHR23050,PTHR23050:SF153	KOG0027		K02183		AT2G27030.3	ACAM-2,CAM5 calmodulin 5
GRMZM5G870024	8	119458797	119459545		PTHR11938,PTHR11938:SF87		3.5.2.2			AT3G17810.1	PYD1 pyrimidine 1
GRMZM2G073324	8	119464815	119466150	PF12937	PTHR31348,PTHR31348:SF3				GO:GO:0005515	AT3G63060.1	EDL3 EID1-like 3
GRMZM2G062555	8	119543134	119544845	PF03151	PTHR11132,PTHR11132:SF82	KOG1441				AT5G25400.1	Nucleotide-sugar transporter family protein
AC201832.3_FG006	8	119573868	119575960	PF00808	PTHR10252,PTHR10252:SF35					AT3G12480.1	NF-YC11 nuclear factor Y, subunit C11
GRMZM2G034815	8	119582276	119584224	PF00892	PTHR31218,PTHR31218:SF52				GO:GO:0016021,GO:GO:0016020,GO:GO:0022857	AT5G07050.1	Nodulin MtN21 /EamA-like transporter family protein
GRMZM2G034647	8	119587820	119590668	PF02984,PF00134	PTHR10177,PTHR10177:SF241	KOG0653			GO:GO:0005634	AT5G06150.1	CYC1BAT,CYCB1;2 Cyclin family protein
GRMZM2G325296	8	119592903	119599189	PF01370	PTHR10366,PTHR10366:SF326		5.1.3.5		GO:GO:0050662,GO:GO:0003824	AT1G30620.2	HSR8,MUR4,UXE1 NAD(P)-binding Rossmann-fold superfamily protein
GRMZM2G080731	8	119662868	119665630	PF00170,PF14144	PTHR22952,PTHR22952:SF209			K14431	GO:GO:0043565,GO:GO:0006355,GO:GO:0003700,GO:GO:0006351	AT3G12250.2	BZIP45,TGA6 TGACG motif-binding factor 6
GRMZM2G037082	8	119680960	119682339	PF02535	PTHR11040,PTHR11040:SF78				GO:GO:0055085,GO:GO:0046873,GO:GO:0030001,GO:GO:0016020	AT1G31260.1	ZIP10 zinc transporter 10 precursor
GRMZM2G340224	8	119699671	119702660	PF07714,PF13499	PTHR24349,PTHR24349:SF135	KOG0032	2.7.11.1	K13412	GO:GO:0006468,GO:GO:0004672	AT5G12180.1	CPK17 calcium-dependent protein kinase 17
GRMZM2G025608	8	119742680	119743238	PF00514	PTHR23316,PTHR23316:SF18				GO:GO:0005515	AT4G02150.1	ATIMPALPHA3,IMPA-3,MOS6 ARM repeat superfamily protein
GRMZM2G025459	8	119744949	119748072	PF04739,PF16561	PTHR10343,PTHR10343:SF51	KOG1616		K07199	GO:GO:0005515,GO:GO:0043562,GO:GO:0009744	AT5G21170.1	AKINBETA1 5\'-AMP-activated protein kinase beta-2 subunit protein
GRMZM2G332410	8	120119149	120131240	PF03942,PF07970	PTHR10048,PTHR10048:SF22	KOG0311	2.7.1.67		GO:GO:0048015,GO:GO:0046854,GO:GO:0006661,GO:GO:0004430	AT5G64070.1	PI-4KBETA1,PI4KBETA1 phosphatidylinositol 4-OH kinase beta1
GRMZM2G033230	8	120135941	120137704	PF07716	PTHR23334,PTHR23334:SF25				GO:GO:0043565,GO:GO:0006355,GO:GO:0003700,GO:GO:0006351	AT4G35040.1	bZIP19 Basic-leucine zipper (bZIP) transcription factor family protein
GRMZM2G173195	8	120280265	120283927	PF01210,PF07479	PTHR11728,PTHR11728:SF14	KOG2711	1.1.1.8	K00006	GO:GO:0055114,GO:GO:0051287,GO:GO:0046168,GO:GO:0016616,GO:GO:0005975,GO:GO:0004367,GO:GO:0009331,GO:GO:0006072	AT2G41540.1	GPDHC1 6-phosphogluconate dehydrogenase family protein
GRMZM2G380561	8	120295145	120298579	PF00332	PTHR32227,PTHR32227:SF50		3.2.1.39		GO:GO:0005975,GO:GO:0004553	AT3G57260.1	BG2,BGL2,PR-2,PR2 beta-1,3-glucanase 2
GRMZM2G083016	8	120300948	120305946	PF00162	PTHR11406,PTHR11406:SF8		2.7.2.3	K00927	GO:GO:0006096,GO:GO:0004618	AT1G56190.1	Phosphoglycerate kinase family protein
GRMZM2G066041	8	120397497	120399854	PF00656	PTHR31810,PTHR31810:SF7	KOG1546			GO:GO:0006508,GO:GO:0004197	AT1G79330.1	AMC6,ATMC5,ATMCP2B,MC5 metacaspase 5
GRMZM2G066158	8	120401709	120402944	PF00847	PTHR31677,PTHR31677:SF4				GO:GO:0006355,GO:GO:0003700	AT1G28360.1	ATERF12,ERF12 ERF domain protein 12
GRMZM2G174347	8	120487038	120488230	PF00847	PTHR31677,PTHR31677:SF19				GO:GO:0006355,GO:GO:0003700	AT5G44210.1	ATERF-9,ATERF9,ERF9 erf domain protein 9
AC210266.3_FG001	8	120637842	120638647	PF13632	PTHR32044,PTHR32044:SF18		2.4.1.32			AT2G35650.1	ATCSLA07,ATCSLA7,CSLA07,CSLA7 cellulose synthase like
GRMZM2G089355	8	120657557	120659685		PTHR10825,PTHR10825:SF33			K10695		AT5G44280.2	ATRING1A,RING1A RING 1A
GRMZM2G388371	8	120685229	120687471	PF12847	PTHR18895,PTHR18895:SF3					AT5G53920.1	ribosomal protein L11 methyltransferase-related
GRMZM2G179444	8	120705512	120708026	PF13229,PF07714	PTHR31339,PTHR31339:SF12				GO:GO:0006468,GO:GO:0004672	AT3G48950.1	Pectin lyase-like superfamily protein
GRMZM2G479869	8	120734237	120736708							AT2G28315.1	Nucleotide/sugar transporter family protein
GRMZM5G856668	8	120772669	120772833							AT5G44090.1	Calcium-binding EF-hand family protein
GRMZM2G410318	8	120811340	120815050		PTHR11361,PTHR11361:SF20					AT3G20475.1	ATMSH5,MSH5 MUTS-homologue 5
AC183518.2_FG001	8	120819297	120822269		PTHR33087,PTHR33087:SF2		3.4.23.16			AT3G53500.1	RSZ32 RNA-binding (RRM/RBD/RNP motifs) family protein with retrovirus zinc finger-like domain
GRMZM2G043069	8	120946357	120948469	PF00069	PTHR27001,PTHR27001:SF127	KOG1187	2.7.11.1		GO:GO:0006468,GO:GO:0005524,GO:GO:0004672	AT3G20530.1	Protein kinase superfamily protein
AC197362.3_FG002	8	120958750	120960835	PF00069	PTHR24347,PTHR24347:SF140		2.7.11.1		GO:GO:0006468,GO:GO:0005524,GO:GO:0004672	AT1G01140.3	CIPK9,PKS6,SnRK3.12 CBL-interacting protein kinase 9
GRMZM2G042865	8	120963148	120965266	PF00201	PTHR11926,PTHR11926:SF261				GO:GO:0016758,GO:GO:0008152	AT2G36800.1	DOGT1,UGT73C5 don-glucosyltransferase 1
GRMZM2G074631	8	121012786	121014558		PTHR11926,PTHR11926:SF261				GO:GO:0016758,GO:GO:0008152	AT4G34131.1	UGT73B3 UDP-glucosyl transferase 73B3
AC205039.4_FG002	8	121156333	121156644		PTHR21229,PTHR21229:SF22				GO:GO:0016021	AT5G42090.1	Lung seven transmembrane receptor family protein
GRMZM2G010927	8	121196849	121199067	PF00011	PTHR11527,PTHR11527:SF5	KOG0710				AT5G54660.1	HSP20-like chaperones superfamily protein
GRMZM2G366873	8	121324635	121327442	PF03321	PTHR31901,PTHR31901:SF8					AT2G14960.1	GH3.1 Auxin-responsive GH3 family protein
GRMZM2G082792	8	121410699	121415051	PF03358	PTHR30546,PTHR30546:SF5	KOG3135	1.6.5.2	K03809	GO:GO:0016491	AT5G54500.1	FQR1 flavodoxin-like quinone reductase 1
GRMZM2G384755	8	121416706	121423876	PF08276,PF00954,PF01453	PTHR27002,PTHR27002:SF58		2.7.11.1		GO:GO:0048544	AT4G21380.1	ARK3,RK3 receptor kinase 3
GRMZM2G100809	8	121558936	121565882	PF04144		KOG3088			GO:GO:0016021,GO:GO:0015031	AT1G61250.1	SC3 secretory carrier 3
GRMZM2G402137	8	121568446	121569780	PF04410	PTHR31633				GO:GO:0042254,GO:GO:0001522	AT1G03530.1	ATNAF1,NAF1 nuclear assembly factor 1
GRMZM2G157631	8	121588899	121592758		PTHR31215,PTHR31215:SF4					AT5G46170.1	F-box family protein
GRMZM2G386851	8	121654494	121658865				3.4.19.12			AT3G14400.1	UBP25 ubiquitin-specific protease 25
GRMZM2G060327	8	121669434	121672254	PF00443	PTHR24006	KOG1871	3.4.19.12	K11855	GO:GO:0036459,GO:GO:0016579	AT3G14400.1	UBP25 ubiquitin-specific protease 25
GRMZM2G060284	8	121674507	121680404	PF02270	PTHR10445,PTHR10445:SF1	KOG2905	3.6.4.12	K03139	GO:GO:0006367,GO:GO:0006366,GO:GO:0005674	AT1G75510.1	Transcription initiation factor IIF, beta subunit
GRMZM2G096600	8	121748701	121752582	PF03638	PTHR12446,PTHR12446:SF28					AT3G22780.1	ATTSO1,TSO1 Tesmin/TSO1-like CXC domain-containing protein
GRMZM2G096553	8	121752927	121759013	PF01142	PTHR13326,PTHR13326:SF8	KOG2339	5.4.99.27		GO:GO:0009982,GO:GO:0009451,GO:GO:0003723,GO:GO:0001522	AT3G04820.1	Pseudouridine synthase family protein
GRMZM2G173198	8	121766219	121767657	PF03638	PTHR12446,PTHR12446:SF28					AT3G22780.1	ATTSO1,TSO1 Tesmin/TSO1-like CXC domain-containing protein
GRMZM2G173137	8	121767983	121774229	PF01142	PTHR13326,PTHR13326:SF8		5.4.99.27		GO:GO:0009982,GO:GO:0009451,GO:GO:0003723,GO:GO:0001522	AT3G04820.1	Pseudouridine synthase family protein
GRMZM2G060213	8	121936384	121946840				2.4.1.5			AT1G04300.3	TRAF-like superfamily protein
GRMZM2G074648	8	121954406	121955673		PTHR11073,PTHR11073:SF15				GO:GO:0051082,GO:GO:0006457,GO:GO:0005783,GO:GO:0005509	AT1G08450.1	AtCRT3,CRT3,EBS2,PSL1 calreticulin 3
GRMZM2G375222	8	121985840	121998450	PF03439	PTHR11125,PTHR11125:SF8	KOG1999		K15172		AT5G04290.1	KTF1,SPT5L kow domain-containing transcription factor 1
GRMZM2G154936	8	122280884	122283107	PF07983	PTHR32227,PTHR32227:SF98					AT1G18650.1	PDCB3 plasmodesmata callose-binding protein 3
GRMZM2G035944	8	122433073	122435587	PF03634	PTHR31072,PTHR31072:SF14					AT5G60970.1	TCP5 TEOSINTE BRANCHED 1, cycloidea and PCF transcription factor 5
GRMZM2G035651	8	122458159	122463865	PF03031	PTHR12210,PTHR12210:SF55	KOG2832		K17496		AT1G55900.1	emb1860,TIM50 Haloacid dehalogenase-like hydrolase (HAD) superfamily protein
AC209819.3_FG012	8	122478251	122480444	PF08477	PTHR24072,PTHR24072:SF127	KOG0393		K04392	GO:GO:0007264,GO:GO:0005525	AT4G28950.1	ARAC7,ATRAC7,ATROP9,RAC7,ROP9 RHO-related protein from plants 9
GRMZM5G811797	8	122480635	122483400	PF08477	PTHR24073,PTHR24073:SF375	KOG0394		K07897	GO:GO:0007264,GO:GO:0005525	AT3G18820.1	ATRAB7B,ATRABG3F,RAB71,RAB7B,RABG3F RAB GTPase homolog G3F
AC209819.3_FG005	8	122571213	122573373	PF08100,PF00891	PTHR11746,PTHR11746:SF95	KOG3178			GO:GO:0046983,GO:GO:0008171	AT4G35150.1	O-methyltransferase family protein
AC209819.3_FG006	8	122584329	122586294		PTHR34224,PTHR34224:SF1					AT1G17140.2	ICR1,RIP1 interactor of constitutive active rops 1
GRMZM2G096115	8	122674721	122676803	PF14531,PF03822	PTHR24347,PTHR24347:SF168	KOG0583	2.7.11.1	K07198	GO:GO:0007165	AT4G18700.1	ATWL4,CIPK12,SnRK3.9,WL4 CBL-interacting protein kinase 12
AC234149.1_FG002	8	122851972	122852823	PF03195	PTHR31304,PTHR31304:SF3					AT3G02550.1	LBD41 LOB domain-containing protein 41
GRMZM2G073044	8	122998640	123000039	PF03195	PTHR31304,PTHR31304:SF3					AT3G02550.1	LBD41 LOB domain-containing protein 41
GRMZM2G179264	8	123030387	123032175	PF01161	PTHR11362,PTHR11362:SF30	KOG3346		K16223		AT1G65480.1	FT PEBP (phosphatidylethanolamine-binding protein) family protein
GRMZM2G179274	8	123036463	123038206		PTHR31307,PTHR31307:SF12					AT3G58630.1	sequence-specific DNA binding transcription factors
GRMZM2G068943	8	123130508	123138783	PF02358,PF00982	PTHR10788,PTHR10788:SF6		2.4.1.15	K16055	GO:GO:0005992,GO:GO:0003824	AT1G78580.1	ATTPS1,TPS1 trehalose-6-phosphate synthase
GRMZM2G180668	8	123339822	123340768	PF05678	PTHR33402,PTHR33402:SF1					AT1G28280.1	VQ motif-containing protein
GRMZM2G104283	8	123373566	123377720	PF07714	PTHR23257,PTHR23257:SF81	KOG0192	2.7.11.1		GO:GO:0006468,GO:GO:0004672,GO:GO:0004674	AT5G58950.1	Protein kinase superfamily protein
GRMZM2G350023	8	123428382	123429875	PF02519	PTHR31374,PTHR31374:SF38				GO:GO:0009733	AT1G79130.1	SAUR-like auxin-responsive protein family
GRMZM2G136369	8	123435516	123441977	PF00046	PTHR12628,PTHR12628:SF13				GO:GO:0003677	AT3G19510.1	HAT3.1 Homeodomain-like protein with RING/FYVE/PHD-type zinc finger domain
AC233864.1_FG010	8	123579508	123583513	PF00069	PTHR24058,PTHR24058:SF44		2.7.12.1		GO:GO:0006468,GO:GO:0005524,GO:GO:0004672	AT4G32660.1	AME3 Protein kinase superfamily protein
GRMZM2G115350	8	123675360	123676864		PTHR24058,PTHR24058:SF52		2.7.12.1			AT4G32660.1	AME3 Protein kinase superfamily protein
GRMZM2G115355	8	123686539	123686987		PTHR23257,PTHR23257:SF81		2.7.11.1		GO:GO:0004674	AT5G58950.1	Protein kinase superfamily protein
GRMZM5G812500	8	123692854	123693360		PTHR11926,PTHR11926:SF241				GO:GO:0016758,GO:GO:0008152	AT3G46700.1	UDP-Glycosyltransferase superfamily protein
GRMZM2G415891	8	123693949	123694575	PF13456	PTHR33033,PTHR33033:SF6					AT2G02650.1	Ribonuclease H-like superfamily protein
GRMZM2G169248	8	123719719	123721222		PTHR24058,PTHR24058:SF52		2.7.12.1			AT4G32660.2	AME3 Protein kinase superfamily protein
GRMZM2G470271	8	123721699	123723154		PTHR23257,PTHR23257:SF81				GO:GO:0004674	AT3G46930.1	Protein kinase superfamily protein
GRMZM2G084477	8	123753492	123755483	PF05172	PTHR21527			K14313		AT3G16310.1	mitotic phosphoprotein N\' end (MPPN) family protein
GRMZM2G127844	8	123812410	123817255	PF01981	PTHR12649,PTHR12649:SF12		3.1.1.29	K04794	GO:GO:0004045	AT4G32900.2	Peptidyl-tRNA hydrolase II (PTH2) family protein
GRMZM2G135381	8	123887193	123889333	PF00320	PTHR10071,PTHR10071:SF170				GO:GO:0043565,GO:GO:0008270,GO:GO:0006355,GO:GO:0003700	AT5G25830.1	GATA12 GATA transcription factor 12
GRMZM2G105158	8	123891991	123892972		PTHR27007,PTHR27007:SF11		2.7.11.1			AT3G46760.1	Protein kinase superfamily protein
GRMZM2G173700	8	123987283	123994126	PF00225			3.6.4.5	K10406	GO:GO:0008017,GO:GO:0007018,GO:GO:0005524,GO:GO:0003777	AT1G63640.1	P-loop nucleoside triphosphate hydrolases superfamily protein with CH (Calponin Homology) domain
GRMZM2G173710	8	124015413	124020226		PTHR28242,PTHR28242:SF3	KOG4747		K14490		AT3G16360.2	AHP4 HPT phosphotransmitter 4
GRMZM2G071339	8	124117598	124119598	PF01095	PTHR31321,PTHR31321:SF21		3.1.1.11	K01051	GO:GO:0042545,GO:GO:0030599,GO:GO:0005618	AT5G19730.1	Pectin lyase-like superfamily protein
GRMZM2G058690	8	124175541	124178204	PF13178,PF00612	PTHR32295,PTHR32295:SF30				GO:GO:0005515	AT3G16490.1	IQD26 IQ-domain 26
GRMZM2G058745	8	124182497	124187982	PF00349,PF03727	PTHR19443,PTHR19443:SF22		2.7.1.1	K00844	GO:GO:0016773,GO:GO:0005975,GO:GO:0005524,GO:GO:0046835,GO:GO:0005536,GO:GO:0004396,GO:GO:0001678	AT4G29130.1	ATHXK1,GIN2,HXK1 hexokinase 1
GRMZM2G109842	8	124237915	124239012	PF00235	PTHR11604,PTHR11604:SF8	KOG1755		K05759		AT4G29340.1	PRF4 profilin 4
GRMZM2G106819	8	124326719	124327641		PTHR33172,PTHR33172:SF13					AT5G56550.1	ATOXS3,OXS3 oxidative stress 3
GRMZM2G392988	8	124361368	124364917	PF00862	PTHR12526,PTHR12526:SF348		2.4.1.13		GO:GO:0016157,GO:GO:0005985	AT4G02280.1	ATSUS3,SUS3 sucrose synthase 3
GRMZM2G093418	8	124369695	124370583	PF03168	PTHR31852,PTHR31852:SF39					AT2G46150.1	Late embryogenesis abundant (LEA) hydroxyproline-rich glycoprotein family
GRMZM2G093404	8	124371731	124373218		PTHR14493,PTHR14493:SF44					AT1G03790.1	SOM Zinc finger C-x8-C-x5-C-x3-H type family protein
GRMZM2G095807	8	124377661	124379437	PF00201	PTHR11926,PTHR11926:SF337	KOG1192			GO:GO:0016758,GO:GO:0008152	AT3G16520.3	UGT88A1 UDP-glucosyl transferase 88A1
GRMZM2G319747	8	124466844	124472346	PF05348	PTHR12828,PTHR12828:SF3	KOG3061		K11599		AT1G67250.1	Proteasome maturation factor UMP1
GRMZM2G015433	8	124481009	124482168	PF03106	PTHR31221,PTHR31221:SF7				GO:GO:0043565,GO:GO:0006355,GO:GO:0003700	AT1G64000.1	ATWRKY56,WRKY56 WRKY DNA-binding protein 56
GRMZM2G052200	8	124538729	124542570		PTHR31876,PTHR31876:SF1					AT2G18460.1	LCV3 like COV 3
GRMZM2G408989	8	124641151	124644617	PF00810	PTHR10585,PTHR10585:SF26				GO:GO:0046923,GO:GO:0016021,GO:GO:0006621	AT1G29330.1	AERD2,ATERD2,ERD2 ER lumen protein retaining receptor family protein
AC205471.4_FG004	8	124700456	124701945	PF03098	PTHR11903,PTHR11903:SF12					AT3G01420.1	ALPHA-DOX1,DIOX1,DOX1,PADOX-1 Peroxidase superfamily protein
GRMZM5G861659	8	124791140	124795852	PF00013	PTHR10288,PTHR10288:SF152				GO:GO:0003723	AT3G04610.1	FLK RNA-binding KH domain-containing protein
GRMZM2G044744	8	124838621	124847166	PF00534,PF08323	PTHR12526,PTHR12526:SF304	KOG1003	2.4.1.21			AT4G18240.1	ATSS4,SS4,SSIV starch synthase 4
GRMZM2G420684	8	124922168	124924175	PF02681	PTHR31446,PTHR31446:SF4					AT3G61770.1	Acid phosphatase/vanadium-dependent haloperoxidase-related protein
GRMZM2G121117	8	124948518	124954419	PF09405	PTHR22814,PTHR22814:SF87					AT1G80000.2	CASC3/Barentsz eIF4AIII binding
GRMZM2G048200	8	125000018	125004014	PF00657	PTHR22835,PTHR22835:SF234		3.2.1.51		GO:GO:0016788	AT1G09390.1	GDSL-like Lipase/Acylhydrolase superfamily protein
GRMZM2G017142	8	125066160	125069152	PF00628,PF12165	PTHR12321,PTHR12321:SF37	KOG1632			GO:GO:0005515,GO:GO:0042393,GO:GO:0006355	AT5G05610.1	AL1 alfin-like 1
GRMZM2G322267	8	125088409	125090456		PTHR21576,PTHR21576:SF17					AT4G34950.1	Major facilitator superfamily protein
GRMZM2G322258	8	125091128	125092537		PTHR12436,PTHR12436:SF17					AT3G06290.1	SAC3/GANP/Nin1/mts3/eIF-3 p25 family
GRMZM2G172609	8	125111058	125112416	PF05746	PTHR11956,PTHR11956:SF5		6.1.1.19		GO:GO:0006420,GO:GO:0005524,GO:GO:0004814	AT4G26300.1	emb1027 Arginyl-tRNA synthetase, class Ic
GRMZM2G172609	8	125111058	125112416	PF05746	PTHR11956,PTHR11956:SF5		6.1.1.19		GO:GO:0006420,GO:GO:0005524,GO:GO:0004814	AT4G26300.1	emb1027 Arginyl-tRNA synthetase, class Ic
GRMZM2G029027	8	125119627	125124894	PF03485,PF00750	PTHR11956,PTHR11956:SF5		6.1.1.19		GO:GO:0006420,GO:GO:0005737,GO:GO:0005524,GO:GO:0004814,GO:GO:0000166	AT4G26300.1	emb1027 Arginyl-tRNA synthetase, class Ic
GRMZM2G479362	8	125149888	125151276	PF00696	PTHR30602,PTHR30602:SF4		2.3.1.1	K14682		AT2G22910.1	NAGS1 N-acetyl-l-glutamate synthase 1
GRMZM2G034551	8	125271195	125274092	PF02535	PTHR11040,PTHR11040:SF26	KOG1558		K14709	GO:GO:0055085,GO:GO:0046873,GO:GO:0030001,GO:GO:0016020	AT2G30080.1	ATZIP6,ZIP6 ZIP metal ion transporter family
GRMZM2G059693	8	125432314	125436769	PF01764	PTHR21493,PTHR21493:SF136		3.1.1.3		GO:GO:0006629	AT5G67050.1	alpha/beta-Hydrolases superfamily protein
GRMZM5G855411	8	125504386	125504696	PF03470					GO:GO:0031047	AT1G13790.1	XH/XS domain-containing protein
GRMZM2G380515	8	125606909	125613287	PF00096	PTHR24375,PTHR24375:SF106	KOG3623		K09191	GO:GO:0046872	AT1G72050.2	TFIIIA transcription factor IIIA
AC210792.5_FG001	8	125669947	125670571	PF00056	PTHR11540,PTHR11540:SF16		1.1.1.37		GO:GO:0055114,GO:GO:0016491,GO:GO:0019752,GO:GO:0016616	AT1G53240.1	mMDH1 Lactate/malate dehydrogenase family protein
GRMZM2G389118	8	126125230	126129733	PF04548,PF11886	PTHR10903,PTHR10903:SF39		3.6.5.2		GO:GO:0005525	AT4G02510.1	ATTOC159,PPI2,TOC159,TOC160,TOC86 translocon at the outer envelope membrane of chloroplasts 159
GRMZM2G389015	8	126129900	126142244		PTHR10871					AT5G27280.1	Zim17-type zinc finger protein
GRMZM2G150367	8	126229254	126231462	PF05755	PTHR33732,PTHR33732:SF3					AT3G05500.1	Rubber elongation factor protein (REF)
GRMZM2G150434	8	126231887	126232747	PF03073	PTHR10057				GO:GO:0016021	AT2G47770.1	ATTSPO,TSPO TSPO(outer membrane tryptophan-rich sensory protein)-related
GRMZM2G150453	8	126256321	126257555		PTHR13697,PTHR13697:SF24		2.7.1.90			AT1G20950.1	Phosphofructokinase family protein
GRMZM2G166089	8	126398499	126406690	PF00888	PTHR11932,PTHR11932:SF92				GO:GO:0031625,GO:GO:0006511	AT4G02570.1	ATCUL1,AXR6,CUL1 cullin 1
GRMZM2G381129	8	126410117	126490175	PF01168	PTHR10146,PTHR10146:SF6	KOG3157		K06997		AT1G11930.2	Predicted pyridoxal phosphate-dependent enzyme, YBL036C type
GRMZM2G467497	8	126410241	126410492		PTHR10146,PTHR10146:SF6					AT4G26860.2	Predicted pyridoxal phosphate-dependent enzyme, YBL036C type
GRMZM2G141066	8	126432723	126434616	PF12874	PTHR23067,PTHR23067:SF47					AT2G19380.1	RNA recognition motif (RRM)-containing protein
GRMZM2G050800	8	126529112	126537417	PF13499	PTHR12085	KOG2562				AT5G18580.1	EMB40,FASS,FASS 2,FS1,GDO,TON2 tonneau 2 (TON2)
GRMZM2G120178	8	126605580	126607613		PTHR12085			K11583		AT5G18580.1	EMB40,FASS,FASS 2,FS1,GDO,TON2 tonneau 2 (TON2)
GRMZM2G135978	8	126645845	126651380	PF00646	PTHR24006,PTHR24006:SF505	KOG1947		K14485	GO:GO:0005515	AT3G62980.1	TIR1 F-box/RNI-like superfamily protein
GRMZM2G160706	8	126841549	126842412		PTHR24223,PTHR24223:SF192		3.6.3.44			AT3G59140.1	ATMRP14,MRP14 multidrug resistance-associated protein 14
GRMZM2G090963	8	126868416	126882868	PF16124,PF00270,PF00271	PTHR13710,PTHR13710:SF69		3.6.4.12	K10900	GO:GO:0005524,GO:GO:0003676	AT5G27680.1	RECQSIM RECQ helicase SIM
GRMZM2G150485	8	127020798	127023886	PF00763,PF02882	PTHR10025,PTHR10025:SF33	KOG0089	3.5.4.9,1.5.1.5		GO:GO:0055114,GO:GO:0009396,GO:GO:0004488,GO:GO:0003824	AT3G12290.1	Amino acid dehydrogenase family protein
GRMZM2G135320	8	127154550	127157245		PTHR10688,PTHR10688:SF1					AT5G27650.1	Tudor/PWWP/MBT superfamily protein
GRMZM2G135366	8	127158625	127161601	PF00855	PTHR10688,PTHR10688:SF1					AT3G05430.1	Tudor/PWWP/MBT superfamily protein
GRMZM2G150474	8	127252872	127255231	PF00043,PF02798	PTHR11260,PTHR11260:SF188	KOG0867	2.5.1.18	K00799	GO:GO:0005515	AT3G62760.1	ATGSTF13 Glutathione S-transferase family protein
GRMZM2G025954	8	127308606	127310038	PF00085	PTHR10438,PTHR10438:SF258	KOG0907	1.6.5.4		GO:GO:0045454,GO:GO:0015035,GO:GO:0006662	AT5G16400.1	ATF2,TRXF2 thioredoxin F2
GRMZM2G139434	8	127414190	127422699	PF00076,PF04080	PTHR13148,PTHR13148:SF1		1.4.3.21		GO:GO:0003676	AT1G16560.1	Per1-like family protein
GRMZM2G372200	8	127492874	127498872		PTHR23196					AT3G21480.1	BRCT domain-containing DNA repair protein
AC200884.4_FG002	8	127657455	127658780							AT3G47120.1	RNA recognition motif (RRM)-containing protein
GRMZM2G011491	8	127660961	127666588	PF01535,PF13812,PF13041	PTHR24015					AT4G35850.1	Pentatricopeptide repeat (PPR) superfamily protein
GRMZM2G053952	8	127736107	127738032	PF00076	PTHR23147,PTHR23147:SF11			K12900	GO:GO:0003676	AT1G55310.3	ATSCL33,SCL33,SR33 SC35-like splicing factor 33
GRMZM2G355389	8	127739191	127741964		PTHR12300,PTHR12300:SF48					AT5G42560.1	Abscisic acid-responsive (TB2/DP1, HVA22) family protein
GRMZM2G700654	8	127742334	127742540							AT4G33410.1	ATSPPL1,SPPL1 SIGNAL PEPTIDE PEPTIDASE-LIKE 1
GRMZM2G355396	8	127743597	127746193		PTHR24015,PTHR24015:SF681					AT1G50270.1	Pentatricopeptide repeat (PPR) superfamily protein
GRMZM2G054040	8	127779301	127783465	PF01985	PTHR31426,PTHR31426:SF4				GO:GO:0003723	AT3G27550.1	RNA-binding CRS1 / YhbY (CRM) domain protein
GRMZM2G170798	8	127883729	127892125	PF13415	PTHR23244,PTHR23244:SF253	KOG0379	3.1.3.16			AT4G03080.1	BSL1 BRI1 suppressor 1 (BSU1)-like 1
GRMZM2G111306	8	127960823	127962081	PF00249						AT5G01200.1	Duplicated homeodomain-like superfamily protein
GRMZM5G816304	8	127966661	127968312				1.8.5.1			AT5G16710.1	DHAR3 dehydroascorbate reductase 1
GRMZM2G037350	8	128014715	128017224		PTHR19847,PTHR19847:SF9			K11801		AT4G03020.1	transducin family protein / WD-40 repeat family protein
GRMZM5G876434	8	128019566	128022481		PTHR19847,PTHR19847:SF9					AT4G03020.2	transducin family protein / WD-40 repeat family protein
GRMZM2G165930	8	128085215	128086284	PF14303	PTHR11260,PTHR11260:SF299		2.5.1.18			AT3G47680.1	DNA binding
GRMZM5G821904	8	128155906	128156635		PTHR10766,PTHR10766:SF57				GO:GO:0016021	AT3G55850.1	LAF3,LAF3 ISF1,LAF3 ISF2 Amidohydrolase family
GRMZM5G817255	8	128231397	128234395	PF00076	PTHR23139	KOG0130		K12876	GO:GO:0003676	AT1G51510.1	Y14 RNA-binding (RRM/RBD/RNP motifs) family protein
AC202915.3_FG002	8	128284200	128285361	PF00300	PTHR23029,PTHR23029:SF18	KOG0235	3.1.3.3			AT3G05170.1	Phosphoglycerate mutase family protein
GRMZM2G469574	8	128595367	128596650		PTHR22957,PTHR22957:SF318					AT3G55020.1	Ypt/Rab-GAP domain of gyp1p superfamily protein
AC197007.3_FG007	8	128597913	128598212	PF03662	PTHR14363,PTHR14363:SF16		3.2.1.31,3.2.1.167		GO:GO:0016798,GO:GO:0016020	AT5G34940.2	AtGUS3,GUS3 glucuronidase 3
GRMZM2G171781	8	128605416	128608501	PF00249	PTHR10641,PTHR10641:SF582	KOG0048		K09422		AT1G09540.1	ATMYB61,MYB61 myb domain protein 61
GRMZM2G013450	8	128652243	128670816	PF00153	PTHR24089,PTHR24089:SF368	KOG0769		K13354		AT2G39970.1	Mitochondrial substrate carrier family protein
AC208976.3_FG003	8	128697046	128700368		PTHR27000		2.7.11.1			AT1G79620.1	Leucine-rich repeat protein kinase family protein
GRMZM2G121510	8	128823578	128826612	PF04855	PTHR10019			K11648	GO:GO:0006338,GO:GO:0000228	AT3G17590.1	BSH,CHE1 transcription regulatory protein SNF5, putative (BSH)
GRMZM2G083292	8	128874877	128875984	PF00182	PTHR22595,PTHR22595:SF35	KOG4742	3.2.1.14		GO:GO:0016998,GO:GO:0006032,GO:GO:0004568	AT1G02360.1	Chitinase family protein
GRMZM2G002427	8	128947505	128950587	PF12937	PTHR24006,PTHR24006:SF122				GO:GO:0005515	AT4G05460.1	RNI-like superfamily protein
GRMZM2G483934	8	128951899	128954456		PTHR31656,PTHR31656:SF0					AT3G19430.1	late embryogenesis abundant protein-related / LEA protein-related
GRMZM2G343024	8	129033854	129039092	PF07714	PTHR27001,PTHR27001:SF177	KOG1187	2.7.11.1	K13436	GO:GO:0006468,GO:GO:0004672	AT1G48210.1	Protein kinase superfamily protein
GRMZM2G117198	8	129153051	129156471	PF00438,PF02772,PF02773	PTHR11964		2.5.1.6	K00789	GO:GO:0006556,GO:GO:0004478,GO:GO:0005524	AT3G17390.1	MAT4,MTO3,SAMS3 S-adenosylmethionine synthetase family protein
GRMZM2G383215	8	129183921	129191961	PF00069,PF04078	PTHR24056,PTHR24056:SF178		2.7.11.22,2.7.11.23		GO:GO:0006468,GO:GO:0005524,GO:GO:0004672	AT1G76540.1	CDKB2;1 cyclin-dependent kinase B2;1
GRMZM2G084369	8	129226534	129228409	PF13410	PTHR11260,PTHR11260:SF261					AT3G55040.1	GSTL2 glutathione transferase lambda 2
GRMZM2G365774	8	129321396	129323312	PF00141	PTHR31235,PTHR31235:SF18		1.11.1.7	K00430	GO:GO:0055114,GO:GO:0020037,GO:GO:0006979,GO:GO:0004601	AT5G51890.1	Peroxidase superfamily protein
GRMZM2G043855	8	129380495	129381702	PF00141	PTHR31235		1.11.1.7		GO:GO:0055114,GO:GO:0020037,GO:GO:0006979,GO:GO:0004601	AT1G05260.1	RCI3,RCI3A Peroxidase superfamily protein
GRMZM2G065599	8	129490869	129493053		PTHR23068,PTHR23068:SF11		2.1.1.37			AT3G17310.1	S-adenosyl-L-methionine-dependent methyltransferases superfamily protein
GRMZM2G013583	8	129509592	129512355		PTHR23068,PTHR23068:SF11		2.1.1.37			AT5G15380.1	DRM1 domains rearranged methylase 1
AC218959.1_FG001	8	129625793	129626551	PF13202	PTHR23056,PTHR23056:SF45				GO:GO:0005509	AT4G17615.1	ATCBL1,CBL1,SCABP5 calcineurin B-like protein 1
GRMZM2G330475	8	129632727	129634070	PF00249	PTHR10641,PTHR10641:SF494					AT1G48000.1	AtMYB112,MYB112 myb domain protein 112
GRMZM2G378402	8	129654037	129658984	PF01704	PTHR11952,PTHR11952:SF13		2.7.7.9		GO:GO:0070569,GO:GO:0008152	AT3G03250.1	AtUGP1,UGP,UGP1 UDP-GLUCOSE PYROPHOSPHORYLASE 1
GRMZM5G804885	8	129677930	129678097	PF00888	PTHR11932				GO:GO:0031625,GO:GO:0006511	AT5G46210.1	ATCUL4,CUL4 cullin4
GRMZM2G075472	8	129703932	129712618	PF03017	PTHR33144,PTHR33144:SF2		1.13.11.54			AT4G18060.1	SH3 domain-containing protein
GRMZM2G023999	8	130029849	130031977	PF01535,PF13041	PTHR24015,PTHR24015:SF269					AT3G48810.1	Pentatricopeptide repeat (PPR) superfamily protein
GRMZM2G024094	8	130032399	130034544	PF00501	PTHR24096,PTHR24096:SF111		6.2.1.3		GO:GO:0008152,GO:GO:0003824	AT2G47240.2	CER8,LACS1 AMP-dependent synthetase and ligase family protein
GRMZM2G155889	8	130042005	130047959	PF05641	PTHR31917					AT1G09320.1	Agenet domain-containing protein
GRMZM2G130768	8	130128282	130128551		PTHR24015,PTHR24015:SF322					AT5G16420.1	Pentatricopeptide repeat (PPR-like) superfamily protein
GRMZM2G017522	8	130217875	130220152	PF07714	PTHR27002,PTHR27002:SF46	KOG1187	2.7.11.1		GO:GO:0006468,GO:GO:0004672	AT5G40380.1	CRK42 cysteine-rich RLK (RECEPTOR-like protein kinase) 42
GRMZM2G034043	8	130259650	130263976	PF13414	PTHR22904,PTHR22904:SF347					AT1G56440.2	Tetratricopeptide repeat (TPR)-like superfamily protein
GRMZM2G094241	8	130383323	130388890	PF03789,PF05920,PF03790,PF03791	PTHR11850,PTHR11850:SF115	KOG0773			GO:GO:0003677,GO:GO:0006355,GO:GO:0005634	AT1G23380.1	KNAT6,KNAT6L,KNAT6S KNOTTED1-like homeobox gene 6
GRMZM2G020096	8	130459536	130471342	PF04107	PTHR34378,PTHR34378:SF1		6.3.2.2	K01919	GO:GO:0042398,GO:GO:0004357	AT4G23100.1	ATECS1,CAD2,GSH1,GSHA,PAD2,RML1 glutamate-cysteine ligase
GRMZM2G336745	8	130495890	130498926	PF01592,PF06454	PTHR31142,PTHR31142:SF7				GO:GO:0051536,GO:GO:0016226,GO:GO:0005506	AT3G01770.1	ATBET10,BET10 bromodomain and extraterminal domain protein 10
GRMZM2G477770	8	130499520	130510476		PTHR32338		1.2.1.38			AT2G19940.1	Oxidoreductases, acting on the aldehyde NAD or NADP as acceptor
GRMZM2G178447	8	130510753	130516393	PF00415	PTHR22870,PTHR22870:SF213					AT5G63860.1	UVR8 Regulator of chromosome condensation (RCC1) family protein
GRMZM2G477741	8	130535531	130539745	PF01545	PTHR11562,PTHR11562:SF31	KOG1482		K14689	GO:GO:0055085,GO:GO:0016021,GO:GO:0008324,GO:GO:0006812	AT3G61940.1	ATMTPA1,MTPA1 Cation efflux family protein
GRMZM2G117007	8	130574595	130576060	PF00642	PTHR14493,PTHR14493:SF48				GO:GO:0046872	AT5G58620.1	Zinc finger (CCCH-type) family protein
GRMZM2G119527	8	130643880	130646681	PF06963	PTHR11660,PTHR11660:SF51				GO:GO:0034755,GO:GO:0016021,GO:GO:0005381	AT5G26820.1	ATIREG3,IREG3,MAR1,RTS3 iron-regulated protein 3
GRMZM2G119483	8	130656951	130660777	PF00226,PF01556	PTHR24078,PTHR24078:SF298	KOG0714		K09510		AT3G08910.1	DNAJ heat shock family protein
GRMZM2G120839	8	130707659	130711005	PF00069	PTHR27003,PTHR27003:SF102	KOG1187	2.7.11.1		GO:GO:0006468,GO:GO:0005524,GO:GO:0004672	AT3G55950.1	ATCRR3,CCR3 CRINKLY4 related 3
GRMZM2G089406	8	130868798	130875685	PF00249	PTHR13992	KOG1194		K04650		AT3G52250.1	Duplicated homeodomain-like superfamily protein
GRMZM2G086766	8	130926990	130928920	PF00335	PTHR32191,PTHR32191:SF1	KOG3882			GO:GO:0016021	AT3G12090.1	TET6 tetraspanin6
GRMZM2G052630	8	131048899	131052635	PF08028,PF02770,PF02771	PTHR10909,PTHR10909:SF332		1.3.8.4	K00253	GO:GO:0055114,GO:GO:0003995,GO:GO:0050660,GO:GO:0016627,GO:GO:0008152	AT3G45300.1	ATIVD,IVD,IVDH isovaleryl-CoA-dehydrogenase
GRMZM2G351941	8	131053815	131056628	PF00069	PTHR27001,PTHR27001:SF19	KOG1187	2.7.11.1		GO:GO:0006468,GO:GO:0005524,GO:GO:0004672	AT3G07070.1	Protein kinase superfamily protein
GRMZM2G351937	8	131059290	131062137	PF00139,PF00069	PTHR27007,PTHR27007:SF47	KOG1187	2.7.11.1		GO:GO:0030246,GO:GO:0006468,GO:GO:0005524,GO:GO:0004672	AT3G53380.1	Concanavalin A-like lectin protein kinase family protein
GRMZM2G351921	8	131064591	131072960	PF00931	PTHR23155,PTHR23155:SF601				GO:GO:0043531	AT3G50950.1	ZAR1 HOPZ-activated resistance 1
GRMZM2G155123	8	131105649	131117697	PF00628,PF02037	PTHR10782,PTHR10782:SF34				GO:GO:0005515,GO:GO:0031668,GO:GO:0019789,GO:GO:0016925,GO:GO:0016049,GO:GO:0005634	AT5G60410.4	ATSIZ1,SIZ1 DNA-binding protein with MIZ/SP-RING zinc finger, PHD-finger and SAP domain
GRMZM2G012584	8	131211388	131215287	PF13178,PF00612	PTHR32295,PTHR32295:SF32				GO:GO:0005515	AT5G03040.2	iqd2 IQ-domain 2
GRMZM2G012874	8	131221255	131227502	PF03360	PTHR10896,PTHR10896:SF16	KOG1476	2.4.2.24		GO:GO:0016020,GO:GO:0015018	AT2G37090.1	IRX9 Nucleotide-diphospho-sugar transferases superfamily protein
AC214648.3_FG005	8	131315533	131316325	PF03195	PTHR31301,PTHR31301:SF6					AT2G28500.1	LBD11 LOB domain-containing protein 11
GRMZM2G700662	8	131317273	131322200	PF10199	PTHR24206,PTHR24206:SF30					AT5G65960.1	GTP binding
AC214648.3_FG003	8	131331979	131336706	PF00335	PTHR32191,PTHR32191:SF7				GO:GO:0016021	AT3G45600.1	TET3 tetraspanin3
AC214648.3_FG001	8	131436439	131437974	PF00855	PTHR22981,PTHR22981:SF60					AT5G02950.1	Tudor/PWWP/MBT superfamily protein
AC219006.2_FG006	8	131500170	131501460	PF08449	PTHR11132,PTHR11132:SF130	KOG1441			GO:GO:0055085	AT3G11320.1	Nucleotide-sugar transporter family protein
AC219006.2_FG007	8	131503426	131513533	PF13481	PTHR22942,PTHR22942:SF15	KOG1434,KOG1433	3.6.1.8	K10869	GO:GO:0033063,GO:GO:0006281,GO:GO:0003677,GO:GO:0000724	AT2G28560.1	ATRAD51B,RAD51B DNA repair (Rad51) family protein
AC219006.2_FG004	8	131565906	131566745		PTHR10682,PTHR10682:SF10		2.7.7.19		GO:GO:0043631,GO:GO:0005634,GO:GO:0004652	AT1G17980.2	PAPS1 poly(A) polymerase 1
GRMZM2G700665	8	131576889	131580316		PTHR32467,PTHR32467:SF28				GO:GO:0007275,GO:GO:0006355,GO:GO:0003700	AT5G60120.2	TOE2 target of early activation tagged (EAT) 2
GRMZM2G393039	8	131621731	131624583							AT1G13180.1	ARP3,ATARP3,DIS1 Actin-like ATPase superfamily protein
GRMZM2G062706	8	131668368	131669742		PTHR23273,PTHR23273:SF13					AT4G19130.1	Replication factor-A protein 1-related
GRMZM2G024908	8	131700393	131700706							AT4G19645.2	TRAM, LAG1 and CLN8 (TLC) lipid-sensing domain containing protein
GRMZM2G024838	8	131703221	131704307	PF00466	PTHR11560,PTHR11560:SF9			K02864	GO:GO:0042254,GO:GO:0005622	AT5G13510.1	Ribosomal protein L10 family protein
GRMZM2G474726	8	131727512	131733184	PF03741	PTHR30238,PTHR30238:SF0				GO:GO:0016021	AT5G12130.1	ATTERC,PDE149 integral membrane TerC family protein
GRMZM2G140083	8	131860635	131861792	PF00046	PTHR24326,PTHR24326:SF115				GO:GO:0003677	AT2G28610.1	PRS,PRS1,WOX3 Homeodomain-like superfamily protein
GRMZM2G053920	8	131900687	131903366	PF05699,PF14291	PTHR11697,PTHR11697:SF113				GO:GO:0046983	AT4G10200.1	TTF-type zinc finger protein with HAT dimerisation domain
GRMZM2G053991	8	131904358	131906036	PF03649	PTHR30028,PTHR30028:SF0			K02069		AT2G37330.1	ALS3 aluminum sensitive 3
GRMZM2G175419	8	132050033	132053497	PF00098,PF00076	PTHR23147	KOG0107			GO:GO:0008270,GO:GO:0003676	AT2G37340.1	ATRSZ33,RSZ33 arginine/serine-rich zinc knuckle-containing protein 33
GRMZM2G474658	8	132053632	132060698	PF00005,PF01061			3.6.3.25		GO:GO:0016887,GO:GO:0005524,GO:GO:0016020	AT3G55090.1	ABC-2 type transporter family protein
GRMZM2G005241	8	132102721	132103660		PTHR10894,PTHR10894:SF0					AT3G12860.1	NOP56-like pre RNA processing ribonucleoprotein
AC207678.4_FG002	8	132124958	132127105	PF02847,PF16211,PF00125	PTHR23430	KOG1757		K11251	GO:GO:0003677	AT3G54560.1	HTA11 histone H2A 11
GRMZM2G046520	8	132250530	132252119	PF01419	PTHR23244,PTHR23244:SF301					AT1G19715.2	Mannose-binding lectin superfamily protein
GRMZM2G056014	8	132408451	132413070	PF00690,PF00702,PF00689,PF00122	PTHR24093,PTHR24093:SF358		3.6.3.8	K01537	GO:GO:0046872,GO:GO:0000166	AT1G07670.1	ATECA4,ECA4 endomembrane-type CA-ATPase 4
GRMZM2G355742	8	132413747	132417622		PTHR23148					AT2G29210.1	splicing factor PWI domain-containing protein
GRMZM2G080252	8	132522070	132523919		PTHR12802,PTHR12802:SF50					AT5G52660.2	Homeodomain-like superfamily protein
GRMZM2G381168	8	132526399	132533594	PF00867	PTHR11081,PTHR11081:SF17		4.1.1.31		GO:GO:0004518,GO:GO:0006281	AT3G48900.2	single-stranded DNA endonuclease family protein
GRMZM2G080217	8	132529835	132531026	PF00227	PTHR11599,PTHR11599:SF55		3.4.25.1		GO:GO:0051603,GO:GO:0005839,GO:GO:0004298	AT3G60820.2	PBF1 N-terminal nucleophile aminohydrolases (Ntn hydrolases) superfamily protein
GRMZM2G700667	8	132676143	132676746		PTHR19241,PTHR19241:SF270					AT3G16340.2	ATPDR1,PDR1 pleiotropic drug resistance 1
GRMZM5G855672	8	132704679	132707776	PF13410,PF13417	PTHR11260,PTHR11260:SF171	KOG1422	1.8.5.1		GO:GO:0005515	AT1G75270.1	DHAR2 dehydroascorbate reductase 2
GRMZM2G005710	8	132708403	132710915	PF13410,PF13417	PTHR11260,PTHR11260:SF171	KOG1422	1.8.5.1		GO:GO:0005515	AT1G75270.1	DHAR2 dehydroascorbate reductase 2
GRMZM2G005552	8	132711340	132712947	PF00190	PTHR31189,PTHR31189:SF4				GO:GO:0045735	AT2G28680.1	RmlC-like cupins superfamily protein
GRMZM2G005350	8	132714587	132719705	PF00782	PTHR10159,PTHR10159:SF359	KOG1716	3.1.3.48		GO:GO:0008138,GO:GO:0006470	AT3G55270.1	ATMKP1,MKP1 mitogen-activated protein kinase phosphatase 1
GRMZM2G005163	8	132719893	132731418	PF08449	PTHR10778,PTHR10778:SF13	KOG1581		K15276	GO:GO:0055085	AT5G59740.1	UDP-N-acetylglucosamine (UAA) transporter family
GRMZM2G075000	8	132792500	132794113	PF04601						AT1G69900.1	Actin cross-linking protein
GRMZM2G401089	8	132812228	132813113	PF00931	PTHR23155,PTHR23155:SF624		2.3.1.156		GO:GO:0043531	AT3G07040.1	RPM1,RPS3 NB-ARC domain-containing disease resistance protein
GRMZM2G102756	8	132853909	132856274	PF00006,PF00637	PTHR10292,PTHR10292:SF10				GO:GO:0005524,GO:GO:0016192,GO:GO:0006886	AT3G08530.1	Clathrin, heavy chain
GRMZM2G023471	8	132874113	132923108	PF00121,PF02902,PF12134,PF10596	PTHR11140,PTHR11140:SF0				GO:GO:0008152,GO:GO:0004807,GO:GO:0008234,GO:GO:0006508,GO:GO:0017070,GO:GO:0005681,GO:GO:0000398	AT1G80070.1	EMB14,EMB177,EMB33,SUS2 Pre-mRNA-processing-splicing factor
GRMZM2G173128	8	132933188	132935476	PF02036	PTHR10094,PTHR10094:SF17	KOG4170	4.2.1.119,4.2.1.107			AT5G42890.1	ATSCP2,SCP2 sterol carrier protein 2
GRMZM2G386228	8	132973034	132974045	PF03911	PTHR13509,PTHR13509:SF4			K09481	GO:GO:0006886,GO:GO:0005784	AT5G60460.1	Preprotein translocase Sec, Sec61-beta subunit protein
GRMZM2G083847	8	132976449	132979350	PF01842	PTHR31096,PTHR31096:SF4		2.7.7.59		GO:GO:0016597,GO:GO:0008152	AT2G39570.1	ACT domain-containing protein
GRMZM2G124759	8	133098810	133100443	PF01764	PTHR31828,PTHR31828:SF4	KOG4569	3.1.1.32		GO:GO:0006629	AT4G18550.1	alpha/beta-Hydrolases superfamily protein
GRMZM2G099082	8	133181497	133184187	PF04577	PTHR20961,PTHR20961:SF14				GO:GO:0016757	AT3G18180.1	Glycosyltransferase family 61 protein
GRMZM2G133595	8	133308201	133309294	PF00067			1.14.14.1		GO:GO:0055114,GO:GO:0020037,GO:GO:0016705,GO:GO:0005506	AT5G52400.1	CYP715A1 cytochrome P450, family 715, subfamily A, polypeptide 1
GRMZM2G097929	8	133314663	133316201							AT4G15900.1	PRL1 pleiotropic regulatory locus 1
GRMZM5G880268	8	133370483	133372747	PF02701	PTHR31992,PTHR31992:SF22				GO:GO:0006355,GO:GO:0003677	AT3G55370.3	OBP3 OBF-binding protein 3
GRMZM2G141922	8	133466103	133469393	PF12796	PTHR24128,PTHR24128:SF14	KOG4412				AT2G28840.1	XBAT31 XB3 ortholog 1 in Arabidopsis thaliana
GRMZM2G141873	8	133472213	133476611	PF03283	PTHR21562,PTHR21562:SF6				GO:GO:0016787	AT3G09410.1	Pectinacetylesterase family protein
GRMZM2G141859	8	133479873	133481968	PF00481	PTHR13832,PTHR13832:SF351	KOG0700	3.1.3.16	K01102	GO:GO:0003824,GO:GO:0006470,GO:GO:0004722	AT1G07630.1	PLL5 pol-like 5
GRMZM6G198866	8	133538780	133539366	PF01439	PTHR33543,PTHR33543:SF3				GO:GO:0046872	AT3G09390.1	ATMT-1,ATMT-K,MT2A metallothionein 2A
GRMZM2G070978	8	133545298	133546817	PF02466	PTHR15371,PTHR15371:SF2					AT2G28900.1	ATOEP16-1,ATOEP16-L,OEP16,OEP16-1 outer plastid envelope protein
GRMZM2G370521	8	133549131	133550999	PF00004	PTHR23074,PTHR23074:SF85		3.6.1.3		GO:GO:0005524	AT1G02890.2	AAA-type ATPase family protein
GRMZM2G071052	8	133551676	133551894	PF16900	PTHR23273,PTHR23273:SF12					AT5G45400.1	ATRPA70C,RPA70C Replication factor-A protein 1-related
GRMZM2G047588	8	133596703	133600271	PF00069	PTHR27001,PTHR27001:SF191	KOG1187	2.7.11.1,2.7.10.2	K04733	GO:GO:0006468,GO:GO:0005524,GO:GO:0004672	AT1G07570.2	APK1,APK1A Protein kinase superfamily protein
GRMZM2G047219	8	133611795	133618609	PF13460	PTHR14194,PTHR14194:SF78					AT2G37660.1	NAD(P)-binding Rossmann-fold superfamily protein
GRMZM2G346706	8	133612993	133614885	PF03514	PTHR31636,PTHR31636:SF63					AT1G07530.1	ATGRAS2,GRAS2,SCL14 SCARECROW-like 14
AC199771.4_FG001	8	133650079	133650414	PF08137	PTHR33102					AT3G55515.1	DVL8,RTFL7 ROTUNDIFOLIA like 7
GRMZM2G413999	8	133694465	133697814	PF01156	PTHR12304,PTHR12304:SF1					AT1G05620.1	URH2 uridine-ribohydrolase 2
GRMZM2G113415	8	133698773	133702837		PTHR11776,PTHR11776:SF8		2.4.2.7			AT4G22570.1	APT3 adenine phosphoribosyl transferase 3
GRMZM2G113415	8	133698773	133702837		PTHR18847,PTHR18847:SF0				GO:GO:0045292,GO:GO:0005846,GO:GO:0000339	AT5G44200.2	ATCBP20,CBP20 CAP-binding protein 20
GRMZM2G414007	8	133705028	133714700	PF14144	PTHR22952,PTHR22952:SF188				GO:GO:0043565,GO:GO:0006351	AT5G10030.1	OBF4,TGA4 TGACG motif-binding factor 4
GRMZM2G364612	8	133761541	133763190	PF13639,PF06547	PTHR22763,PTHR22763:SF42		6.3.2.19		GO:GO:0008270,GO:GO:0005515	AT5G59550.1	zinc finger (C3HC4-type RING finger) family PROTEIN
GRMZM2G087157	8	133777072	133778161	PF05699	PTHR11697,PTHR11697:SF113				GO:GO:0046983	AT2G06500.1	hAT family dimerisation domain
AC199800.4_FG001	8	133803295	133803621		PTHR31645,PTHR31645:SF6					AT3G17650.1	PDE321,YSL5 YELLOW STRIPE like 5

## Sheet: qALT9.01
Genomic position, annotation and description of the predicted genes within qALT9.01 region.
Locus Name	Chromosome	Start (bp)	End (bp)	Pfam	Panther	KOG	KEGG/ec	KO	GO	Best-hit Arabidopsis	Descripton
GRMZM2G404855	9	11324115	11328310	PF00180	PTHR11835		1.1.1.41	K00030	GO:GO:0055114,GO:GO:0016616,GO:GO:0051287,GO:GO:0000287	AT5G03290.1	IDH-V isocitrate dehydrogenase V
GRMZM2G070475	9	11401592	11403958	PF00226	PTHR24078					AT3G14200.1	Chaperone DnaJ-domain superfamily protein
GRMZM2G451533	9	11437286	11438177	PF02519	PTHR31374,PTHR31374:SF22				GO:GO:0009733	AT5G20810.2	SAUR-like auxin-responsive protein family
GRMZM2G167594	9	11454488	11461317	PF02383	PTHR11200,PTHR11200:SF131				GO:GO:0042578	AT3G14205.1	Phosphoinositide phosphatase family protein
GRMZM2G089713	9	11500926	11507551	PF00534,PF00862	PTHR12526,PTHR12526:SF369		2.4.1.13	K00695	GO:GO:0016157,GO:GO:0005985	AT3G43190.1	ATSUS4,SUS4 sucrose synthase 4
GRMZM2G090980	9	11507902	11511688	PF00107,PF08240	PTHR11695,PTHR11695:SF506	KOG0023		K00083	GO:GO:0055114,GO:GO:0016491,GO:GO:0008270	AT1G72680.1	ATCAD1,CAD1 cinnamyl-alcohol dehydrogenase
GRMZM2G171179	9	11535317	11537985	PF00847	PTHR31190,PTHR31190:SF28			K09286	GO:GO:0006355,GO:GO:0003700	AT1G53910.1	RAP2.12 related to AP2 12
GRMZM2G024530	9	11565132	11570108	PF00010	PTHR16223,PTHR16223:SF52				GO:GO:0046983	AT5G58010.1	LRL3 LJRHL1-like 3
GRMZM2G024469	9	11583372	11585755	PF12894	PTHR13260				GO:GO:0031145,GO:GO:0030071,GO:GO:0005680	AT4G21530.1	Transducin/WD40 repeat-like superfamily protein
GRMZM2G046618	9	11632550	11635276	PF04043,PF01095	PTHR31707,PTHR31707:SF39		3.1.1.11		GO:GO:0004857,GO:GO:0042545,GO:GO:0030599,GO:GO:0005618	AT2G26440.1	Plant invertase/pectin methylesterase inhibitor superfamily
GRMZM2G177276	9	11707996	11712257	PF00179	PTHR24067,PTHR24067:SF42	KOG0894	6.3.2.19	K04554		AT5G50430.1	UBC33 ubiquitin-conjugating enzyme 33
GRMZM2G177231	9	11715837	11719973	PF06941	PTHR35134,PTHR35134:SF2				GO:GO:0009264,GO:GO:0008253	AT4G33140.1	Haloacid dehalogenase-like hydrolase (HAD) superfamily protein
GRMZM2G478553	9	11736162	11737986	PF13639	PTHR14155,PTHR14155:SF99	KOG4172			GO:GO:0008270,GO:GO:0005515	AT1G72310.1	ATL3 RING/U-box superfamily protein
GRMZM2G177218	9	11743655	11744876	PF01762	PTHR11214,PTHR11214:SF142	KOG2288	2.4.1.134		GO:GO:0016020,GO:GO:0008378,GO:GO:0006486	AT5G57500.1	Galactosyltransferase family protein
GRMZM2G177098	9	11745997	11754981	PF01247	PTHR10902	KOG0887		K02917	GO:GO:0006412,GO:GO:0005840,GO:GO:0005622,GO:GO:0003735	AT1G74270.1	Ribosomal protein L35Ae family protein
GRMZM2G165390	9	11779648	11781406	PF00201	PTHR11926,PTHR11926:SF209		2.4.1.115	K12930	GO:GO:0016758,GO:GO:0008152	AT5G17050.1	UGT78D2 UDP-glucosyl transferase 78D2
GRMZM2G165433	9	11782450	11785572	PF00582,PF07714	PTHR27003,PTHR27003:SF108	KOG1187	2.7.11.1		GO:GO:0006950,GO:GO:0006468,GO:GO:0004672	AT2G24370.1	Protein kinase protein with adenine nucleotide alpha hydrolases-like domain
GRMZM2G061472	9	11925483	11930802	PF00641,PF08325	PTHR23153,PTHR23153:SF37	KOG4842			GO:GO:0008270	AT1G55915.1	Zinc ion binding
GRMZM5G866027	9	11926308	11939528	PF00067	PTHR24282,PTHR24282:SF52	KOG0156			GO:GO:0055114,GO:GO:0020037,GO:GO:0016705,GO:GO:0005506	AT2G46960.1	CYP709B1 cytochrome P450, family 709, subfamily B, polypeptide 1
GRMZM5G834697	9	11933029	11934767	PF00069	PTHR24361,PTHR24361:SF319	KOG0581	2.7.12.2	K13413	GO:GO:0006468,GO:GO:0005524,GO:GO:0004672	AT1G51660.1	ATMEK4,ATMKK4,MKK4 mitogen-activated protein kinase kinase 4
GRMZM2G059603	9	11974018	11974324		PTHR21136,PTHR21136:SF89					AT1G11890.1	ATSEC22,SEC22 Synaptobrevin family protein
GRMZM2G146358	9	12027561	12030163	PF01280	PTHR10722	KOG1696		K02885	GO:GO:0006412,GO:GO:0005840,GO:GO:0005622,GO:GO:0003735	AT3G16780.1	Ribosomal protein L19e family protein
GRMZM2G146315	9	12032904	12034004	PF07714	PTHR24056,PTHR24056:SF183	KOG0594,KOG0659,KOG0032	2.7.11.22,2.7.11.23	K08818	GO:GO:0006468,GO:GO:0004672	AT1G67580.2	Protein kinase superfamily protein
GRMZM2G310306	9	12094319	12095631	PF07714	PTHR24056,PTHR24056:SF183	KOG0659,KOG0594,KOG0032	2.7.11.22,2.7.11.23	K08818	GO:GO:0006468,GO:GO:0004672	AT1G67580.1	Protein kinase superfamily protein
GRMZM2G135476	9	12269598	12272959	PF03151	PTHR11132,PTHR11132:SF47	KOG1444		K15281		AT4G31600.1	UDP-N-acetylglucosamine (UAA) transporter family
GRMZM2G436583	9	12273487	12274887	PF00027	PTHR10217,PTHR10217:SF531					AT2G24610.1	ATCNGC14,CNGC14 cyclic nucleotide-gated channel 14
GRMZM2G151923	9	12329073	12332219	PF00098,PF00076		KOG0107		K12896	GO:GO:0008270,GO:GO:0003676	AT4G31580.2	RSZP22,SRZ-22,SRZ22 serine/arginine-rich 22
GRMZM2G151913	9	12335649	12337524	PF13639	PTHR14155,PTHR14155:SF149				GO:GO:0008270,GO:GO:0005515	AT5G40250.1	RING/U-box superfamily protein
GRMZM2G455306	9	12338503	12340327	PF01073	PTHR10366,PTHR10366:SF396	KOG1371	5.1.3.6	K08679	GO:GO:0055114,GO:GO:0016616,GO:GO:0006694,GO:GO:0003854	AT4G30440.1	GAE1 UDP-D-glucuronate 4-epimerase 1
GRMZM2G151887	9	12347589	12349695	PF02475	PTHR14741	KOG2730	2.3.1.221	K14292		AT1G30550.1	S-adenosyl-L-methionine-dependent methyltransferases superfamily protein
GRMZM2G455243	9	12351013	12372569	PF00628,PF01426,PF00004	PTHR10763,PTHR10763:SF23			K02603	GO:GO:0005515,GO:GO:0003682,GO:GO:0005524	AT4G14700.1	ATORC1A,ORC1A origin recognition complex 1
GRMZM2G032214	9	12430196	12433750	PF03092	PTHR31585,PTHR31585:SF6				GO:GO:0016021,GO:GO:0006810	AT5G25050.1	Major facilitator superfamily protein
GRMZM5G867382	9	12518325	12519682		PTHR24221,PTHR24221:SF272					AT1G02520.1	PGP11 P-glycoprotein 11
GRMZM2G128056	9	12576278	12585044	PF00450	PTHR11802,PTHR11802:SF32	KOG1282	3.4.16.6		GO:GO:0006508,GO:GO:0004185	AT4G30810.1	scpl29 serine carboxypeptidase-like 29
GRMZM2G428370	9	12603133	12606224	PF08263,PF00560,PF00069,PF13855	PTHR27000,PTHR27000:SF192	KOG1187	2.7.11.1		GO:GO:0005515,GO:GO:0006468,GO:GO:0005524,GO:GO:0004672	AT2G24130.1	Leucine-rich receptor-like protein kinase family protein
GRMZM2G128025	9	12621071	12622308	PF00026	PTHR13683,PTHR13683:SF312		3.4.23.40		GO:GO:0006508,GO:GO:0004190	AT1G11910.1	APA1,ATAPA1 aspartic proteinase A1
GRMZM2G127990	9	12623783	12627068	PF08263,PF00069,PF13855	PTHR27000,PTHR27000:SF126	KOG1187	2.7.11.1		GO:GO:0006468,GO:GO:0005524,GO:GO:0004672,GO:GO:0005515	AT2G24130.1	Leucine-rich receptor-like protein kinase family protein
AC215198.3_FG002	9	12723540	12725903	PF14432,PF01535,PF13041	PTHR24015,PTHR24015:SF120					AT4G30700.1	Pentatricopeptide repeat (PPR) superfamily protein
GRMZM2G031588	9	12726195	12728788	PF01535,PF13041	PTHR24015,PTHR24015:SF51					AT2G03380.1	Pentatricopeptide repeat (PPR) superfamily protein
GRMZM2G067053	9	12796513	12801350	PF00651,PF03000	PTHR32370,PTHR32370:SF29				GO:GO:0005515	AT4G31820.1	ENP,MAB4,NPY1 Phototropic-responsive NPH3 family protein
GRMZM2G081573	9	12833154	12879526	PF00005,PF00664	PTHR24223,PTHR24223:SF232	KOG0058	3.6.3.44	K05674	GO:GO:0016887,GO:GO:0005524,GO:GO:0055085,GO:GO:0042626,GO:GO:0016021,GO:GO:0006810	AT2G07680.1	ATMRP11,MRP11 multidrug resistance-associated protein 11
GRMZM2G079306	9	12875894	12883410	PF01679	PTHR21659				GO:GO:0016021	AT2G24040.1	Low temperature and salt responsive protein family
GRMZM2G316089	9	12886214	12888329	PF02892,PF04937	PTHR32166,PTHR32166:SF13				GO:GO:0003677	AT1G43260.1	hAT transposon superfamily protein
GRMZM2G016866	9	12889644	12891574	PF12854,PF13041	PTHR24015,PTHR24015:SF355					AT3G25210.1	Tetratricopeptide repeat (TPR)-like superfamily protein
GRMZM2G067654	9	12986561	12988736	PF00010	PTHR16223,PTHR16223:SF42				GO:GO:0046983	AT2G24260.1	LRL1 LJRHL1-like 1
GRMZM2G116491	9	13154369	13156287		PTHR33476,PTHR33476:SF2					AT4G31805.1	WRKY family transcription factor
GRMZM2G016323	9	13169628	13180826	PF00443	PTHR24006	KOG1873,KOG1870	3.4.19.12	K11855	GO:GO:0036459,GO:GO:0016579	AT5G57990.1	UBP23 ubiquitin-specific protease 23
AC200101.4_FG002	9	13177320	13178248	PF00012	PTHR19375,PTHR19375:SF211					AT4G24280.1	cpHsc70-1 chloroplast heat shock protein 70-1
GRMZM2G083025	9	13304788	13305822		PTHR12329,PTHR12329:SF18					AT5G52060.1	ATBAG1,BAG1 BCL-2-associated athanogene 1
GRMZM2G453349	9	13358533	13365171	PF10409	PTHR23213,PTHR23213:SF190					AT5G58160.1	Actin binding
GRMZM2G409865	9	13441353	13452917	PF08074,PF06465,PF06461	PTHR10799,PTHR10799:SF788		3.6.4.12	K11643	GO:GO:0016818,GO:GO:0008270,GO:GO:0006355,GO:GO:0005634,GO:GO:0005524,GO:GO:0003677	AT2G25170.1	CHD3,CHR6,GYM,PKL,SSL2 chromatin remodeling factor CHD3 (PICKLE)
GRMZM2G109595	9	13454575	13458336		PTHR32254,PTHR32254:SF5		3.4.22.38			AT4G30993.2	Calcineurin-like metallo-phosphoesterase superfamily protein
GRMZM2G109613	9	13464571	13464855	PF00006	PTHR15184,PTHR15184:SF8		3.6.3.14		GO:GO:0005524,GO:GO:0046933,GO:GO:0015986	ATCG00480.1	ATP synthase subunit beta
GRMZM2G409974	9	13465293	13469635	PF00249,PF00072	PTHR26402,PTHR26402:SF558			K14491	GO:GO:0000160	AT2G25180.1	ARR12,RR12 response regulator 12
GRMZM2G109720	9	13496885	13502062	PF00149	PTHR35769,PTHR35769:SF2				GO:GO:0016787	AT5G58200.2	Calcineurin-like metallo-phosphoesterase superfamily protein
GRMZM2G008326	9	13669878	13671463	PF05903	PTHR12378,PTHR12378:SF17					AT2G25190.1	PPPDE putative thiol peptidase family protein
GRMZM2G156006	9	13761895	13762657	PF00847	PTHR31194,PTHR31194:SF15				GO:GO:0006355,GO:GO:0003700	AT5G25190.1	Integrase-type DNA-binding superfamily protein
GRMZM2G156027	9	13772118	13772955	PF00832	PTHR19970	KOG0002		K02924	GO:GO:0006412,GO:GO:0005840,GO:GO:0005622,GO:GO:0003735	AT4G31985.1	Ribosomal protein L39 family protein
GRMZM2G455557	9	13775959	13779795	PF00690,PF00702,PF00122	PTHR24093,PTHR24093:SF314		3.6.3.6	K01535	GO:GO:0046872,GO:GO:0000166	AT2G07560.1	AHA6,HA6 H(+)-ATPase 6
GRMZM2G481005	9	13918164	13923822	PF00564,PF07714	PTHR23257,PTHR23257:SF547	KOG0192	2.7.11.1		GO:GO:0005515,GO:GO:0006468,GO:GO:0004672	AT1G79570.1	Protein kinase superfamily protein with octicosapeptide/Phox/Bem1p domain
GRMZM2G149132	9	14021102	14026143	PF00481	PTHR13832,PTHR13832:SF288	KOG0698	3.1.3.16	K14803	GO:GO:0003824,GO:GO:0006470,GO:GO:0004722	AT2G25620.1	AtDBP1,DBP1 DNA-binding protein phosphatase 1
GRMZM2G047181	9	14156149	14158800		PTHR22763,PTHR22763:SF25			K10601		AT3G16090.1	RING/U-box superfamily protein
GRMZM2G046669	9	14206798	14208192	PF03171	PTHR10209,PTHR10209:SF163	KOG0143			GO:GO:0055114,GO:GO:0016491	AT1G52820.1	2-oxoglutarate (2OG) and Fe(II)-dependent oxygenase superfamily protein
GRMZM2G128515	9	14318120	14321708	PF06813	PTHR21576,PTHR21576:SF42					AT1G80530.1	Major facilitator superfamily protein
GRMZM2G428020	9	14322329	14323553		PTHR33915,PTHR33915:SF1					AT1G15760.1	Sterile alpha motif (SAM) domain-containing protein
GRMZM2G014240	9	14328479	14333699	PF03030	PTHR31998,PTHR31998:SF13		3.6.1.1	K01507	GO:GO:0016020,GO:GO:0015992,GO:GO:0009678,GO:GO:0004427	AT1G15690.1	ATAVP3,AtVHP1;1,AVP-3,AVP1 Inorganic H pyrophosphatase family protein
GRMZM2G159822	9	14463159	14465817	PF03171	PTHR10209,PTHR10209:SF157		4.2.1.78		GO:GO:0055114,GO:GO:0016491	AT5G20550.1	2-oxoglutarate (2OG) and Fe(II)-dependent oxygenase superfamily protein
GRMZM2G300408	9	14541001	14542356		PTHR37240					AT4G14870.1	secE/sec61-gamma protein transport protein
GRMZM2G000423	9	14543729	14545527	PF03171,PF14226	PTHR10209,PTHR10209:SF107	KOG0143	1.14.11.32		GO:GO:0055114,GO:GO:0016491	AT5G20400.1	2-oxoglutarate (2OG) and Fe(II)-dependent oxygenase superfamily protein
GRMZM2G000393	9	14548030	14553129	PF13334,PF01762	PTHR11214,PTHR11214:SF124	KOG2288	2.4.1.134		GO:GO:0016020,GO:GO:0008378,GO:GO:0006486	AT4G32120.1	Galactosyltransferase family protein
GRMZM2G000371	9	14554517	14561277	PF07717,PF04408	PTHR18934,PTHR18934:SF131		3.6.4.13	K12818	GO:GO:0004386	AT1G27900.1	RNA helicase family protein
GRMZM2G023636	9	14569238	14591580	PF13401	PTHR18934,PTHR18934:SF131		3.6.4.13			AT1G27900.1	RNA helicase family protein
GRMZM2G023760	9	14624670	14625146	PF13085	PTHR11921,PTHR11921:SF23		1.3.5.1	K00235	GO:GO:0051536,GO:GO:0009055	AT3G27380.2	SDH2-1 succinate dehydrogenase 42737
GRMZM2G325561	9	14651579	14653462	PF03016	PTHR11062,PTHR11062:SF65	KOG1021	2.4.2.41			AT5G25310.1	Exostosin family protein
GRMZM2G365912	9	14735186	14735941		PTHR31052					AT3G16860.1	COBL8 COBRA-like protein 8 precursor
GRMZM2G067707	9	14788858	14791285	PF02939	PTHR34559	KOG4116			GO:GO:0008121	AT3G10860.1	Cytochrome b-c1 complex, subunit 8 protein
GRMZM2G158752	9	14804870	14805233	PF00181	PTHR13691,PTHR13691:SF19				GO:GO:0006412,GO:GO:0005840,GO:GO:0005622,GO:GO:0003735	ATCG01310.1	Ribosomal protein L2
GRMZM2G167156	9	14827346	14831226	PF01053	PTHR11808,PTHR11808:SF50	KOG0053	4.4.1.8	K01760	GO:GO:0030170	AT3G57050.1	CBL cystathionine beta-lyase
AC207265.3_FG002	9	14841004	14847247	PF07651	PTHR22951,PTHR22951:SF29	KOG0251			GO:GO:0005543	AT5G35200.1	ENTH/ANTH/VHS superfamily protein
GRMZM2G167207	9	14848000	14852986	PF03909	PTHR31923,PTHR31923:SF10					AT3G49800.1	BSD domain-containing protein
GRMZM2G008152	9	14910904	14913044	PF04195	PTHR31099					AT2G15420.1	myosin heavy chain-related
GRMZM2G007957	9	14912815	14916799	PF01255	PTHR10291,PTHR10291:SF0	KOG1602	2.5.1.87	K11778	GO:GO:0016765	AT2G17570.1	Undecaprenyl pyrophosphate synthetase family protein
GRMZM2G007683	9	14917553	14925590	PF02195	PTHR21348	KOG3388	1.8.98.2	K12260	GO:GO:0055114,GO:GO:0032542	AT1G31170.2	ATSRX,SRX sulfiredoxin
GRMZM2G402156	9	15055667	15056797	PF00249	PTHR12374,PTHR12374:SF26					AT5G47390.1	myb-like transcription factor family protein
GRMZM2G100873	9	15062034	15062931		PTHR23073,PTHR23073:SF7		3.4.25.1			AT3G05530.1	ATS6A.2,RPT5A regulatory particle triple-A ATPase 5A
GRMZM2G173849	9	15068626	15070089	PF07728	PTHR23073,PTHR23073:SF7		3.4.25.1		GO:GO:0016887,GO:GO:0005524	AT3G05530.1	ATS6A.2,RPT5A regulatory particle triple-A ATPase 5A
GRMZM2G093146	9	15169195	15172733	PF01255	PTHR10291,PTHR10291:SF0	KOG1602	2.5.1.87	K11778	GO:GO:0016765	AT2G17570.1	Undecaprenyl pyrophosphate synthetase family protein
GRMZM2G328612	9	15311147	15320329	PF03055,PF12231	PTHR22928		1.13.11.51	K11138		AT4G16070.1	Mono-/di-acylglycerol lipase, N-terminal;Lipase, class 3
GRMZM2G328168	9	15371338	15372668	PF04758	PTHR12650	KOG0009		K02983	GO:GO:0006412,GO:GO:0005840,GO:GO:0005622,GO:GO:0003735	AT4G29390.1	Ribosomal protein S30 family protein
GRMZM2G328213	9	15373054	15374850				2.7.11.1			AT5G67200.1	Leucine-rich repeat protein kinase family protein
GRMZM2G029370	9	15375115	15386730	PF00400	PTHR22847,PTHR22847:SF453	KOG4532			GO:GO:0005515	AT5G56190.1	Transducin/WD40 repeat-like superfamily protein
GRMZM5G824137	9	15588833	15590950	PF08774	PTHR15749,PTHR15749:SF4		3.1.4.1	K15363	GO:GO:0016788	AT1G48360.2	Zinc ion binding;nucleic acid binding;hydrolases, acting on acid anhydrides
GRMZM2G398736	9	15591158	15592994	PF06391	PTHR12683			K10842	GO:GO:0007049,GO:GO:0005634	AT4G30820.2	cyclin-dependent kinase-activating kinase assembly factor-related / CDK-activating kinase assembly factor-related
GRMZM2G160842	9	15607360	15616088	PF00581,PF00899			2.7.7.80,2.8.1.11	K11996	GO:GO:0008641	AT5G55130.1	CNX5,SIR1 co-factor for nitrate, reductase and xanthine dehydrogenase 5
GRMZM5G831993	9	15616261	15621246	PF16131,PF00076	PTHR14089,PTHR14089:SF6			K12872	GO:GO:0003676	AT1G07360.1	CCCH-type zinc fingerfamily protein with RNA-binding domain
GRMZM2G335709	9	15621456	15622424	PF00069	PTHR27005,PTHR27005:SF63	KOG1187	2.7.11.1		GO:GO:0006468,GO:GO:0005524,GO:GO:0004672	AT1G21240.1	WAK3 wall associated kinase 3
GRMZM5G865595	9	15622771	15624086	PF07645,PF13947	PTHR27005,PTHR27005:SF63				GO:GO:0005509,GO:GO:0030247	AT1G21270.1	WAK2 wall-associated kinase 2
AC210795.3_FG006	9	15693300	15694628		PTHR24093,PTHR24093:SF242					AT5G57350.1	AHA3,ATAHA3,HA3 H(+)-ATPase 3
GRMZM5G810393	9	15698008	15699723	PF00067	PTHR24296,PTHR24296:SF31	KOG0157			GO:GO:0055114,GO:GO:0020037,GO:GO:0016705,GO:GO:0005506	AT3G56630.1	CYP94D2 cytochrome P450, family 94, subfamily D, polypeptide 2
AC202548.4_FG002	9	15779869	15780557				5.2.1.8			AT1G01940.1	Cyclophilin-like peptidyl-prolyl cis-trans isomerase family protein
GRMZM2G576752	9	15911606	15915671	PF07645,PF13947,PF00069	PTHR27005,PTHR27005:SF63	KOG1187	2.7.11.1		GO:GO:0005509,GO:GO:0030247,GO:GO:0006468,GO:GO:0005524,GO:GO:0004672	AT1G21240.1	WAK3 wall associated kinase 3
GRMZM2G007801	9	15921507	15923410	PF07714	PTHR27001,PTHR27001:SF125		2.7.11.1		GO:GO:0006468,GO:GO:0004672	AT3G01300.1	Protein kinase superfamily protein
GRMZM2G304378	9	15981191	15983094	PF14547						AT3G22142.1	Bifunctional inhibitor/lipid-transfer protein/seed storage 2S albumin superfamily protein
GRMZM2G304362	9	15984255	15989534	PF03477,PF00317,PF02867	PTHR11573,PTHR11573:SF16		1.17.4.1	K10807	GO:GO:0055114,GO:GO:0006260,GO:GO:0005524,GO:GO:0004748	AT2G21790.1	ATRNR1,CLS8,R1,RNR1 ribonucleotide reductase 1
GRMZM2G005209	9	15997604	16000899		PTHR12289,PTHR12289:SF38	KOG3028		K17776		AT2G19080.1	metaxin-related
GRMZM2G005080	9	16001659	16002927	PF10584,PF00227	PTHR11599,PTHR11599:SF13	KOG0178	3.4.25.1	K02728	GO:GO:0019773,GO:GO:0006511,GO:GO:0004175,GO:GO:0051603,GO:GO:0005839,GO:GO:0004298	AT3G22110.1	PAC1 20S proteasome alpha subunit C1
GRMZM2G030144	9	16040794	16050905	PF02883,PF01602	PTHR22780,PTHR22780:SF27			K12391	GO:GO:0030131,GO:GO:0016192,GO:GO:0006886,GO:GO:0030117	AT1G60070.1	Adaptor protein complex AP-1, gamma subunit
GRMZM2G328520	9	16052003	16052528	PF02892	PTHR32166,PTHR32166:SF13				GO:GO:0003677	AT5G31412.1	hAT transposon superfamily protein
GRMZM2G398642	9	16104702	16110248		PTHR31899,PTHR31899:SF1		1.14.13.129			AT5G52570.2	B2,BCH2,BETA-OHASE 2,CHY2 beta-carotene hydroxylase 2
GRMZM2G099355	9	16114496	16124685	PF01398,PF10598,PF08084,PF10597,PF08082,PF10596,PF12134,PF08083	PTHR11140,PTHR11140:SF0			K12856	GO:GO:0005515,GO:GO:0003723,GO:GO:0030623,GO:GO:0000398,GO:GO:0017070,GO:GO:0005681	AT1G80070.1	EMB14,EMB177,EMB33,SUS2 Pre-mRNA-processing-splicing factor
GRMZM2G703510	9	16125350	16126530							AT3G51980.1	ARM repeat superfamily protein
GRMZM2G104747	9	16183143	16186658	PF04601	PTHR31205,PTHR31205:SF3					AT1G69900.1	Actin cross-linking protein
GRMZM2G104760	9	16186674	16189567	PF00069	PTHR27001,PTHR27001:SF24	KOG1187	2.7.10.2		GO:GO:0006468,GO:GO:0005524,GO:GO:0004672	AT3G15890.1	Protein kinase superfamily protein
GRMZM2G001799	9	16255609	16257497	PF02309	PTHR31734,PTHR31734:SF38				GO:GO:0006355,GO:GO:0005634	AT4G14550.1	IAA14,SLR indole-3-acetic acid inducible 14
GRMZM2G301860	9	16258284	16259458	PF00847	PTHR31729,PTHR31729:SF0				GO:GO:0006355,GO:GO:0003700	AT2G23340.1	DEAR3 DREB and EAR motif protein 3
GRMZM6G107785	9	16292619	16301982		PTHR24006					AT5G67140.1	F-box/RNI-like superfamily protein
GRMZM2G481291	9	16293425	16302009							AT5G67140.1	F-box/RNI-like superfamily protein
GRMZM2G099363	9	16325170	16327546	PF13578	PTHR10509,PTHR10509:SF19	KOG1663	2.1.1.104		GO:GO:0008171	AT4G34050.1	CCoAOMT1 S-adenosyl-L-methionine-dependent methyltransferases superfamily protein
GRMZM2G099324	9	16329195	16331954	PF00024,PF00954,PF01453,PF00069	PTHR27002,PTHR27002:SF120	KOG1187	2.7.11.1		GO:GO:0048544,GO:GO:0006468,GO:GO:0005524,GO:GO:0004672	AT2G19130.1	S-locus lectin protein kinase family protein
GRMZM2G440198	9	16333284	16334381	PF13359	PTHR22930,PTHR22930:SF49	KOG4585				AT3G55350.1	PIF / Ping-Pong family of plant transposases
GRMZM2G338056	9	16485675	16486237	PF13912	PTHR26374,PTHR26374:SF171					AT3G53600.1	C2H2-type zinc finger family protein
GRMZM2G017349	9	16492976	16496592	PF00010	PTHR12565,PTHR12565:SF92				GO:GO:0046983	AT4G36930.1	SPT basic helix-loop-helix (bHLH) DNA-binding superfamily protein
GRMZM2G016930	9	16498856	16504810	PF16891,PF00149	PTHR11668,PTHR11668:SF280		3.1.3.16		GO:GO:0016787	AT4G11240.1	TOPP7 Calcineurin-like metallo-phosphoesterase superfamily protein
GRMZM2G453882	9	16547008	16547597		PTHR10362,PTHR10362:SF16		4.3.1.24			AT3G53260.1	ATPAL2,PAL2 phenylalanine ammonia-lyase 2
GRMZM2G075582	9	16661107	16682704	PF02891	PTHR10782,PTHR10782:SF4			K04706	GO:GO:0008270,GO:GO:0019789	AT5G41580.1	RING/U-box superfamily protein
GRMZM2G075488	9	16685323	16689585	PF00561	PTHR10992,PTHR10992:SF749		3.4.11.5			AT3G61540.1	alpha/beta-Hydrolases superfamily protein
GRMZM2G529313	9	16689697	16700900	PF00082	PTHR10795,PTHR10795:SF364		3.4.21.112	K08653	GO:GO:0006508,GO:GO:0004252	AT5G19660.1	ATS1P,ATSBT6.1,S1P SITE-1 protease
GRMZM2G014076	9	16724287	16729086	PF13848,PF00085	PTHR18929,PTHR18929:SF59	KOG0190	5.3.4.1	K09580	GO:GO:0045454	AT3G16110.1	ATPDI4,ATPDIL1-6,PDI4,PDIL1-6 PDI-like 42887
GRMZM2G160496	9	16732113	16734511	PF03547	PTHR31752,PTHR31752:SF16			K13947	GO:GO:0055085,GO:GO:0016021	AT2G01420.1	ATPIN4,PIN4 Auxin efflux carrier family protein
GRMZM2G160463	9	16734688	16738587	PF03168	PTHR31852,PTHR31852:SF25					AT3G24600.1	Late embryogenesis abundant protein, group 2
GRMZM2G160447	9	16743949	16746162	PF08246,PF00112	PTHR12411	KOG1542	3.4.22.33		GO:GO:0008234,GO:GO:0006508	AT5G45890.1	SAG12 senescence-associated gene 12
GRMZM2G461040	9	16763426	16769429	PF01764	PTHR21493,PTHR21493:SF101		3.1.1.3		GO:GO:0006629	AT5G18640.1	alpha/beta-Hydrolases superfamily protein
GRMZM2G460950	9	16780574	16781594	PF00112	PTHR12411	KOG1543	3.4.22.33		GO:GO:0008234,GO:GO:0006508	AT5G45890.1	SAG12 senescence-associated gene 12
GRMZM2G531231	9	16806164	16814207	PF00319	PTHR11945,PTHR11945:SF150				GO:GO:0046983,GO:GO:0003677	AT4G09960.3	AGL11,STK K-box region and MADS-box transcription factor family protein
GRMZM2G060090	9	16820456	16856678	PF08246,PF00112	PTHR12411	KOG1542	3.4.22.33		GO:GO:0008234,GO:GO:0006508	AT5G45890.1	SAG12 senescence-associated gene 12
GRMZM2G336111	9	16846977	16849353	PF00319	PTHR11945,PTHR11945:SF150				GO:GO:0046983,GO:GO:0003677	AT4G18960.1	AG K-box region and MADS-box transcription factor family protein
GRMZM2G002227	9	16906325	16909526	PF13414	PTHR22904,PTHR22904:SF371			K09553		AT1G62740.1	stress-inducible protein, putative
GRMZM2G079284	9	16909906	16910965	PF04564	PTHR27003,PTHR27003:SF99		6.3.2.19		GO:GO:0016567,GO:GO:0004842	AT2G45910.1	U-box domain-containing protein kinase family protein
AC197699.3_FG004	9	16993461	16997348		PTHR24093,PTHR24093:SF331		3.6.3.6			AT3G47950.1	AHA4,HA4 H(+)-ATPase 4
GRMZM5G891465	9	17000654	17001904		PTHR31618,PTHR31618:SF7					AT5G12080.3	ATMSL10,MSL10 mechanosensitive channel of small conductance-like 10
AC197699.3_FG003	9	17003556	17007789	PF04601,PF14226,PF03171	PTHR10209,PTHR10209:SF226	KOG0143	1.14.11.23		GO:GO:0055114,GO:GO:0016491	AT4G16330.2	2-oxoglutarate (2OG) and Fe(II)-dependent oxygenase superfamily protein
AC197699.3_FG002	9	17009540	17013430	PF03055	PTHR10543,PTHR10543:SF30	KOG1285	1.13.11.51	K11159		AT3G63520.1	ATCCD1,ATNCED1,CCD1,NCED1 carotenoid cleavage dioxygenase 1
AC197699.3_FG001	9	17021226	17024054	PF01486	PTHR11945,PTHR11945:SF206				GO:GO:0006355,GO:GO:0005634,GO:GO:0003700	AT3G02310.1	AGL4,SEP2 K-box region and MADS-box transcription factor family protein
GRMZM5G800973	9	17068138	17078213							AT1G48635.1	PEX3,PEX3-2 peroxin 3
AC197699.3_FG006	9	17078544	17090272				2.7.11.1			AT4G32830.1	AtAUR1,AUR1 ataurora1
GRMZM2G035020	9	17300060	17304084	PF13087	PTHR10887,PTHR10887:SF378			K14326		AT5G47010.1	ATUPF1,LBA1,UPF1 RNA helicase, putative
GRMZM2G419244	9	17318848	17321005	PF01789	PTHR31407,PTHR31407:SF17				GO:GO:0019898,GO:GO:0015979,GO:GO:0009654,GO:GO:0009523,GO:GO:0005509	AT1G76450.1	Photosystem II reaction center PsbP family protein
GRMZM5G864319	9	17322355	17328641	PF02770,PF14749,PF01756	PTHR10909,PTHR10909:SF250		1.3.3.6	K00232	GO:GO:0055114,GO:GO:0003995,GO:GO:0006635,GO:GO:0005777,GO:GO:0003997	AT4G16760.1	ACX1,ATACX1 acyl-CoA oxidase 1
GRMZM2G063550	9	17404371	17406567	PF00201	PTHR11926,PTHR11926:SF200				GO:GO:0016758,GO:GO:0008152	AT3G21790.1	UDP-Glycosyltransferase superfamily protein
AC211152.4_FG007	9	17477743	17479116	PF04601	PTHR31205,PTHR31205:SF3					AT1G69900.1	Actin cross-linking protein
GRMZM2G162441	9	17498394	17500017		PTHR18929,PTHR18929:SF59		5.3.4.1			AT3G16110.1	ATPDI4,ATPDIL1-6,PDI4,PDIL1-6 PDI-like 42887
GRMZM2G162441	9	17498394	17500017							AT1G14570.3	UBX domain-containing protein
GRMZM2G129451	9	17640522	17651342	PF00534,PF08323	PTHR12526,PTHR12526:SF337		2.4.1.21	K00703		AT5G24300.1	ATSS1,SSI,SSI1 Glycogen/starch synthases, ADP-glucose type
GRMZM2G429378	9	17655509	17656456	PF00847	PTHR31190,PTHR31190:SF27				GO:GO:0006355,GO:GO:0003700	AT4G27950.1	CRF4 cytokinin response factor 4
GRMZM2G071249	9	17669887	17676538	PF00657	PTHR22835,PTHR22835:SF200		3.2.1.51		GO:GO:0016788	AT4G01130.1	GDSL-like Lipase/Acylhydrolase superfamily protein
GRMZM2G130079	9	17731053	17732078	PF00125	PTHR11426	KOG1745		K11253	GO:GO:0003677,GO:GO:0000786	AT1G09200.1	Histone superfamily protein
GRMZM2G111903	9	17746515	17758407	PF00664,PF00005	PTHR24223,PTHR24223:SF192		3.6.3.44		GO:GO:0055085,GO:GO:0042626,GO:GO:0016021,GO:GO:0006810,GO:GO:0005524,GO:GO:0016887	AT3G59140.1	ATMRP14,MRP14 multidrug resistance-associated protein 14
GRMZM2G121395	9	17791722	17791997		PTHR22835,PTHR22835:SF200		3.1.1.49			AT4G01130.1	GDSL-like Lipase/Acylhydrolase superfamily protein
GRMZM2G017692	9	17820821	17823529	PF12681	PTHR31071					AT1G64185.1	Lactoylglutathione lyase / glyoxalase I family protein
GRMZM2G017761	9	17823760	17826493	PF04900		KOG3165			GO:GO:0032040	AT2G46230.1	PIN domain-like family protein
GRMZM2G178558	9	17831363	17834758	PF12681	PTHR31071					AT1G64185.1	Lactoylglutathione lyase / glyoxalase I family protein
GRMZM2G140689	9	17835155	17837964	PF04900	PTHR12416,PTHR12416:SF2	KOG3165		K14566	GO:GO:0032040	AT2G46230.1	PIN domain-like family protein
GRMZM2G140728	9	17844278	17845045		PTHR31071					AT1G64185.1	Lactoylglutathione lyase / glyoxalase I family protein
GRMZM2G016855	9	17863869	17866269		PTHR31071					AT1G64185.1	Lactoylglutathione lyase / glyoxalase I family protein
GRMZM2G016330	9	17866523	17870187	PF04900	PTHR12416,PTHR12416:SF2	KOG3165		K14566	GO:GO:0032040	AT2G46230.1	PIN domain-like family protein
GRMZM2G464295	9	17881405	17884808	PF12681	PTHR31071					AT1G64185.1	Lactoylglutathione lyase / glyoxalase I family protein
GRMZM2G020418	9	17886818	17887975		PTHR12416,PTHR12416:SF2			K14566		AT2G46230.1	PIN domain-like family protein
GRMZM2G174312	9	17898852	17901566	PF04900	PTHR12416,PTHR12416:SF2	KOG3165		K14566	GO:GO:0032040	AT2G46230.1	PIN domain-like family protein
AC206266.3_FG001	9	17912060	17915144	PF00005,PF00664	PTHR24223,PTHR24223:SF192		3.6.3.44		GO:GO:0016887,GO:GO:0005524,GO:GO:0055085,GO:GO:0042626,GO:GO:0016021,GO:GO:0006810	AT3G59140.1	ATMRP14,MRP14 multidrug resistance-associated protein 14
GRMZM5G893649	9	18102979	18105523	PF01585	PTHR13288,PTHR13288:SF8	KOG1996		K12840	GO:GO:0003676	AT1G30480.1	DRT111 D111/G-patch domain-containing protein
GRMZM2G003551	9	18108182	18111635	PF03106	PTHR32096,PTHR32096:SF24				GO:GO:0043565,GO:GO:0006355,GO:GO:0003700	AT4G23810.1	ATWRKY53,WRKY53 WRKY family transcription factor
AC198696.3_FG009	9	18133882	18137280		PTHR32370,PTHR32370:SF30					AT4G19210.1	ATRLI2,RLI2 RNAse l inhibitor protein 2
GRMZM2G051197	9	18139856	18144507	PF13855,PF04733,PF06102	PTHR27000,PTHR27000:SF157		2.7.11.1,2.7.10.1		GO:GO:0005515,GO:GO:0006890,GO:GO:0005198	AT2G42800.1	AtRLP29,RLP29 receptor like protein 29
GRMZM2G051189	9	18146290	18146709		PTHR23516,PTHR23516:SF6					AT1G64650.1	Major facilitator superfamily protein
GRMZM5G885592	9	18164503	18181193	PF07714,PF00170,PF16596	PTHR22952,PTHR22952:SF132				GO:GO:0006468,GO:GO:0004672,GO:GO:0043565,GO:GO:0006355,GO:GO:0003700	AT1G20980.1	ATSPL14,FBR6,SPL14,SPL1R2 squamosa promoter binding protein-like 14
GRMZM5G899123	9	18216071	18228480	PF03489,PF05184,PF00026	PTHR13683,PTHR13683:SF312		3.4.23.40		GO:GO:0006629,GO:GO:0006508,GO:GO:0004190	AT1G62290.2	Saposin-like aspartyl protease family protein
AC231745.1_FG004	9	18244858	18253253		PTHR12812,PTHR12812:SF0		2.8.2.20		GO:GO:0016021,GO:GO:0008146	AT1G08030.1	TPST tyrosylprotein sulfotransferase
GRMZM5G812228	9	18314318	18321033	PF00501	PTHR24096,PTHR24096:SF237		6.2.1.3		GO:GO:0008152,GO:GO:0003824	AT4G23850.1	LACS4 AMP-dependent synthetase and ligase family protein
GRMZM5G838414	9	18328758	18335627	PF01762	PTHR11214,PTHR11214:SF108	KOG2288	2.4.1.134		GO:GO:0016020,GO:GO:0008378,GO:GO:0006486	AT1G53290.1	Galactosyltransferase family protein
AC231745.1_FG003	9	18336570	18338490	PF00657	PTHR22835,PTHR22835:SF237		3.1.1.1		GO:GO:0016788	AT5G45910.1	GDSL-like Lipase/Acylhydrolase superfamily protein
GRMZM2G352601	9	18619897	18620310	PF02458	PTHR31147,PTHR31147:SF10		2.3.1.84		GO:GO:0016747	AT1G28680.1	HXXXD-type acyl-transferase family protein
GRMZM2G022730	9	18620522	18623655		PTHR22594,PTHR22594:SF32		6.1.1.12		GO:GO:0006418,GO:GO:0005524,GO:GO:0004812,GO:GO:0000166	AT4G31180.1	Class II aminoacyl-tRNA and biotin synthetases superfamily protein
GRMZM2G052562	9	18630211	18632350	PF00657	PTHR22835,PTHR22835:SF220		3.1.1.1		GO:GO:0016788	AT5G45910.1	GDSL-like Lipase/Acylhydrolase superfamily protein
AC211575.4_FG004	9	18691549	18691785		PTHR32278,PTHR32278:SF5					AT5G24560.1	AtPP2-B12,PP2-B12 phloem protein 2-B12
GRMZM2G107926	9	18772171	18772734	PF13639	PTHR14155,PTHR14155:SF154				GO:GO:0008270,GO:GO:0005515	AT4G40070.1	RING/U-box superfamily protein
GRMZM2G105909	9	18787927	18792127		PTHR31315,PTHR31315:SF2	KOG2789				AT1G78420.2	RING/U-box superfamily protein
GRMZM2G020216	9	18879527	18885415	PF00069	PTHR24055,PTHR24055:SF10		2.7.11.24	K14512	GO:GO:0006468,GO:GO:0005524,GO:GO:0004672	AT2G43790.1	ATMAPK6,ATMPK6,MAPK6,MPK6 MAP kinase 6
GRMZM2G103137	9	18885595	18890865	PF05057	PTHR12482,PTHR12482:SF11					AT1G29120.5	Hydrolase-like protein family
GRMZM2G405203	9	18894557	18897788		PTHR24006,PTHR24006:SF466					AT2G42620.1	MAX2,ORE9,PPS RNI-like superfamily protein
GRMZM2G405178	9	18895247	18902508	PF13847	PTHR32183,PTHR32183:SF6		2.1.1.165			AT2G43940.1	ATHOL3,HOL3 S-adenosyl-L-methionine-dependent methyltransferases superfamily protein
GRMZM2G102596	9	18903400	18906316	PF00227	PTHR11599,PTHR11599:SF63	KOG0175	3.4.25.1	K02737	GO:GO:0051603,GO:GO:0005839,GO:GO:0004298	AT1G13060.1	PBE1 20S proteasome beta subunit E1
GRMZM2G102521	9	18907613	18922187	PF03151	PTHR11132,PTHR11132:SF121					AT1G06470.2	Nucleotide/sugar transporter family protein
GRMZM2G307495	9	18956446	18959165	PF05686	PTHR12203,PTHR12203:SF29		2.4.2.26			AT3G48980.1	Arabidopsis thaliana protein of unknown function (DUF821)
GRMZM2G003742	9	18960478	18963479	PF13041	PTHR24015,PTHR24015:SF280					AT5G39710.1	EMB2745 Tetratricopeptide repeat (TPR)-like superfamily protein
GRMZM2G098750	9	19026221	19027674	PF00257	PTHR33346,PTHR33346:SF3				GO:GO:0009415,GO:GO:0006950	AT5G66400.1	ATDI8,RAB18 Dehydrin family protein
GRMZM2G028552	9	19028321	19032710	PF13489	PTHR10108,PTHR10108:SF760	KOG1270	2.1.1.64,2.1.1.114,2.1.1.222	K00591		AT2G30920.1	ATCOQ3,COQ3,EMB3002 coenzyme Q 3
GRMZM2G028594	9	19034863	19041148	PF00643	PTHR31832,PTHR31832:SF7				GO:GO:0008270,GO:GO:0005622	AT1G78600.2	DBB3,LZF1,STH3 light-regulated zinc finger protein 1
GRMZM5G877388	9	19041804	19045538	PF00235	PTHR11604,PTHR11604:SF7	KOG1755		K05759		AT2G19770.1	PRF5 profilin 5
GRMZM5G863550	9	19049968	19056463				3.1.3.16,3.1.3.27,3.1.3.48	K14165		AT5G56610.1	Phosphotyrosine protein phosphatases superfamily protein
GRMZM2G443985	9	19161826	19170955	PF00291	PTHR10314,PTHR10314:SF114	KOG1252	2.5.1.47	K01738		AT3G59760.1	ATCS-C,OASC O-acetylserine (thiol) lyase isoform C
GRMZM2G077696	9	19204249	19212179	PF03398	PTHR12161,PTHR12161:SF14					AT4G32350.1	Regulator of Vps4 activity in the MVB pathway protein
GRMZM2G403151	9	19238355	19245346	PF00931	PTHR23155,PTHR23155:SF504				GO:GO:0043531	AT3G14460.1	LRR and NB-ARC domains-containing disease resistance protein
GRMZM2G005522	9	19293744	19295846	PF02458	PTHR31642,PTHR31642:SF28		2.3.1.84		GO:GO:0016747	AT1G31490.1	HXXXD-type acyl-transferase family protein
GRMZM2G005461	9	19296289	19297217	PF11976	PTHR10666	KOG0001,KOG0005		K02977		AT5G37640.1	UBQ9 ubiquitin 9
GRMZM2G005339	9	19297443	19299333	PF04628	PTHR23249	KOG3369			GO:GO:0006888,GO:GO:0005622,GO:GO:0005801	AT5G02280.1	SNARE-like superfamily protein
GRMZM2G134690	9	19318787	19319577		PTHR31071					AT1G64185.1	Lactoylglutathione lyase / glyoxalase I family protein
GRMZM2G104269	9	19331155	19333885	PF00291	PTHR10314,PTHR10314:SF114	KOG1252	2.5.1.47	K01738		AT3G59760.1	ATCS-C,OASC O-acetylserine (thiol) lyase isoform C
GRMZM2G104237	9	19337259	19340139	PF00291	PTHR10314,PTHR10314:SF114		2.5.1.47	K01738		AT3G59760.1	ATCS-C,OASC O-acetylserine (thiol) lyase isoform C
GRMZM2G156044	9	19348833	19351438		PTHR31071					AT1G64185.1	Lactoylglutathione lyase / glyoxalase I family protein
GRMZM2G051716	9	19352803	19353593		PTHR31071					AT1G64185.1	Lactoylglutathione lyase / glyoxalase I family protein
GRMZM2G003289	9	19364131	19366786	PF00291	PTHR10314,PTHR10314:SF114		2.5.1.47	K01738		AT3G59760.1	ATCS-C,OASC O-acetylserine (thiol) lyase isoform C
GRMZM2G472658	9	19375422	19376779		PTHR31071					AT1G64185.1	Lactoylglutathione lyase / glyoxalase I family protein
GRMZM2G140051	9	19400367	19404521	PF00956	PTHR11875,PTHR11875:SF63	KOG1507		K11279	GO:GO:0006334,GO:GO:0005634	AT2G19480.3	NAP1;2,NFA02,NFA2 nucleosome assembly protein 1;2
GRMZM2G035665	9	19540451	19543395	PF08839,PF16679	PTHR28637,PTHR28637:SF1	KOG4762		K10727		AT2G31270.1	ATCDT1A,CDT1,CDT1A homolog of yeast CDT1 A
GRMZM2G061277	9	19612450	19616518	PF00076	PTHR10501,PTHR10501:SF19				GO:GO:0003676,GO:GO:0017069,GO:GO:0000398	AT1G21320.1	Nucleotide binding;nucleic acid binding
GRMZM2G400470	9	19617098	19621190	PF00069	PTHR24361,PTHR24361:SF385		2.7.12.2		GO:GO:0006468,GO:GO:0005524,GO:GO:0004672	AT4G29810.1	ATMKK2,MK1,MKK2 MAP kinase kinase 2
GRMZM2G443962	9	19808136	19809488	PF07714	PTHR24056,PTHR24056:SF186	KOG0659,KOG0594	2.7.11.22	K08818	GO:GO:0006468,GO:GO:0004672	AT5G63370.3	Protein kinase superfamily protein
GRMZM2G377575	9	19817229	19819890	PF14569			2.4.1.12			AT4G32410.1	AtCESA1,CESA1,RSW1 cellulose synthase 1
GRMZM2G050971	9	19928376	19931784	PF01521	PTHR10072,PTHR10072:SF48	KOG1120		K13628		AT1G10500.1	ATCPISCA,CPISCA chloroplast-localized ISCA-like protein
AC193630.3_FG003	9	19940858	19942697	PF03106	PTHR31429,PTHR31429:SF1				GO:GO:0043565,GO:GO:0006355,GO:GO:0003700	AT5G15130.1	ATWRKY72,WRKY72 WRKY DNA-binding protein 72
GRMZM2G384369	9	20004900	20005681	PF00271	PTHR18934,PTHR18934:SF100		3.6.4.13			AT2G35920.1	RNA helicase family protein
GRMZM2G370283	9	20073728	20077436	PF10536	PTHR36607,PTHR36607:SF1					AT1G50830.1	Aminotransferase-like, plant mobile domain family protein
GRMZM2G073982	9	20121733	20123748	PF00847	PTHR32467,PTHR32467:SF27				GO:GO:0006355,GO:GO:0003700,GO:GO:0007275	AT3G54320.1	ASML1,ATWRI1,WRI,WRI1 Integrase-type DNA-binding superfamily protein
GRMZM2G323418	9	20163896	20165966	PF04431,PF00544	PTHR31683,PTHR31683:SF7		4.2.2.2	K01728	GO:GO:0030570	AT1G14420.1	AT59 Pectate lyase family protein
GRMZM2G028928	9	20236213	20242984	PF01926	PTHR23115,PTHR23115:SF97		3.6.5.3		GO:GO:0005525	AT5G39900.1	Small GTP-binding protein
GRMZM2G106683	9	20313403	20321177	PF00246	PTHR11532,PTHR11532:SF54		3.4.17.22	K07752	GO:GO:0008270,GO:GO:0006508,GO:GO:0004181	AT1G71696.1	SOL1 carboxypeptidase D, putative
GRMZM2G444801	9	20343120	20348157	PF01740,PF00916	PTHR11814,PTHR11814:SF85			K17471	GO:GO:0016021,GO:GO:0015116,GO:GO:0008272,GO:GO:0055085,GO:GO:0016020,GO:GO:0008271	AT3G15990.1	SULTR3;4 sulfate transporter 3;4
GRMZM2G000645	9	20403969	20413875	PF00400,PF04053	PTHR19876,PTHR19876:SF6			K17302	GO:GO:0005515,GO:GO:0030117,GO:GO:0016192,GO:GO:0006886,GO:GO:0005198	AT3G15980.2	Coatomer, beta\' subunit
GRMZM2G146490	9	20440848	20447774	PF12738	PTHR11370			K10803		AT1G80420.1	ATXRCC1 BRCT domain-containing DNA repair protein
GRMZM2G173693	9	20461057	20465142	PF12871,PF03371	PTHR23142,PTHR23142:SF3	KOG2888		K12850		AT5G37370.1	ATSRL1 PRP38 family protein
GRMZM2G173641	9	20471360	20476373	PF13292	PTHR11624,PTHR11624:SF64		2.2.1.7	K01662	GO:GO:0016114,GO:GO:0008661	AT5G11380.2	DXPS3 1-deoxy-D-xylulose 5-phosphate synthase 3
GRMZM2G173628	9	20476641	20478662	PF00081,PF02777	PTHR11404,PTHR11404:SF17		1.15.1.1	K04564	GO:GO:0055114,GO:GO:0046872,GO:GO:0006801,GO:GO:0004784	AT5G23310.1	FSD3 Fe superoxide dismutase 3
GRMZM2G173615	9	20480161	20481178	PF12734	PTHR35470,PTHR35470:SF2					AT1G52827.1	ATCDT1,CDT1 cadmium tolerance 1
GRMZM2G173579	9	20482975	20486854	PF00786	PTHR31190,PTHR31190:SF8					AT5G22400.1	Rho GTPase activating protein with PAK-box/P21-Rho-binding domain
GRMZM5G829544	9	20595102	20599326	PF12590,PF01643	PTHR31727,PTHR31727:SF2		3.1.2.14	K10781	GO:GO:0016790,GO:GO:0006633	AT1G08510.1	FATB fatty acyl-ACP thioesterases B
GRMZM2G391473	9	20604996	20606918	PF00069	PTHR27002,PTHR27002:SF75	KOG1187	2.7.11.1		GO:GO:0006468,GO:GO:0005524,GO:GO:0004672	AT5G20050.1	Protein kinase superfamily protein
GRMZM5G899300	9	20608590	20614721	PF00400	PTHR10971	KOG1036		K02180	GO:GO:0005515	AT3G19590.1	BUB3.1 Transducin/WD40 repeat-like superfamily protein
GRMZM2G147399	9	20677133	20678372	PF03386	PTHR33605,PTHR33605:SF1					AT5G25940.1	early nodulin-related
GRMZM2G131421	9	20705211	20706472	PF03386	PTHR33605					AT5G25940.1	early nodulin-related
GRMZM2G404897	9	20747007	20757689	PF09297,PF09296,PF00641,PF00293	PTHR22769,PTHR22769:SF7		3.6.1.22	K03426	GO:GO:0046872,GO:GO:0016787,GO:GO:0008270	AT5G20070.1	ATNUDT19,ATNUDX19,NUDX19 nudix hydrolase homolog 19
GRMZM2G404965	9	20758340	20760407	PF07690	PTHR23500,PTHR23500:SF30	KOG0254			GO:GO:0055085,GO:GO:0016021	AT5G61520.1	Major facilitator superfamily protein
GRMZM2G433433	9	20836070	20837779	PF04564,PF00069	PTHR27003,PTHR27003:SF62	KOG1187	2.7.11.1		GO:GO:0016567,GO:GO:0004842,GO:GO:0006468,GO:GO:0005524,GO:GO:0004672	AT4G25160.1	U-box domain-containing protein kinase family protein
GRMZM2G134260	9	20839231	20841005	PF00046,PF02183	PTHR24326,PTHR24326:SF210				GO:GO:0003677,GO:GO:0043565,GO:GO:0006355,GO:GO:0003700	AT5G06710.1	HAT14 homeobox from Arabidopsis thaliana
GRMZM2G458109	9	20846261	20847388		PTHR23091,PTHR23091:SF4		2.3.1.88			AT5G13780.1	Acyl-CoA N-acyltransferases (NAT) superfamily protein
GRMZM2G106276	9	20880508	20881839	PF02183,PF00046	PTHR24326,PTHR24326:SF233				GO:GO:0043565,GO:GO:0006355,GO:GO:0003700,GO:GO:0003677	AT5G06710.1	HAT14 homeobox from Arabidopsis thaliana
GRMZM2G405655	9	20882737	20884406		PTHR11260,PTHR11260:SF299		2.5.1.18			AT5G41220.1	ATGSTT3,GST10C,GSTT3 glutathione S-transferase THETA 3
GRMZM2G377199	9	20919400	20922227	PF01657,PF00069	PTHR27007,PTHR27007:SF62	KOG1187	2.7.11.1		GO:GO:0006468,GO:GO:0005524,GO:GO:0004672	AT5G10530.1	Concanavalin A-like lectin protein kinase family protein
GRMZM2G374881	9	20980862	20984527	PF00227	PTHR11599,PTHR11599:SF4	KOG0174	3.4.25.1	K02738	GO:GO:0051603,GO:GO:0005839,GO:GO:0004298	AT4G31300.3	PBA1 N-terminal nucleophile aminohydrolases (Ntn hydrolases) superfamily protein
GRMZM5G839794	9	20984768	20986417	PF03767	PTHR31284,PTHR31284:SF13		3.1.3.2		GO:GO:0003993	AT4G25150.1	HAD superfamily, subfamily IIIB acid phosphatase
AC214503.3_FG007	9	21124220	21124726							AT1G20980.1	ATSPL14,FBR6,SPL14,SPL1R2 squamosa promoter binding protein-like 14
GRMZM2G061401	9	21266988	21267981	PF03141	PTHR10108,PTHR10108:SF837				GO:GO:0008168	AT3G27230.1	S-adenosyl-L-methionine-dependent methyltransferases superfamily protein
GRMZM2G019026	9	21289800	21290485		PTHR27000,PTHR27000:SF188		2.7.11.1			AT2G26330.1	ER,QRP1 Leucine-rich receptor-like protein kinase family protein
GRMZM2G018849	9	21347978	21349208	PF03141	PTHR10108,PTHR10108:SF837				GO:GO:0008168	AT3G27230.1	S-adenosyl-L-methionine-dependent methyltransferases superfamily protein
GRMZM2G318210	9	21370864	21371549		PTHR27000,PTHR27000:SF188		2.7.11.1			AT2G26330.1	ER,QRP1 Leucine-rich receptor-like protein kinase family protein
GRMZM2G301546	9	21434588	21436398		PTHR10108,PTHR10108:SF837					AT5G40830.1	S-adenosyl-L-methionine-dependent methyltransferases superfamily protein
GRMZM2G114098	9	21591970	21597213	PF13532	PTHR31447,PTHR31447:SF1	KOG4176	2.1.1.229			AT2G17970.1	2-oxoglutarate (2OG) and Fe(II)-dependent oxygenase superfamily protein
GRMZM2G376918	9	21688540	21693347	PF01625	PTHR10173,PTHR10173:SF28	KOG1635	1.8.4.11	K07304	GO:GO:0055114,GO:GO:0008113,GO:GO:0030091,GO:GO:0016671,GO:GO:0006979	AT2G18030.1	Peptide methionine sulfoxide reductase family protein
GRMZM2G115156	9	21725714	21731800	PF02033	PTHR33515			K02834	GO:GO:0006364	AT4G34730.1	Ribosome-binding factor A family protein
GRMZM2G115124	9	21737536	21739109	PF16363	PTHR10366,PTHR10366:SF346		4.2.1.47	K01711		AT3G51160.1	GMD2,MUR1,MUR_1 NAD(P)-binding Rossmann-fold superfamily protein
GRMZM2G144440	9	21815198	21820287	PF00026	PTHR13683,PTHR13683:SF344		3.4.23.40		GO:GO:0006508,GO:GO:0004190	AT1G62290.1	Saposin-like aspartyl protease family protein
GRMZM2G144421	9	21822147	21823304	PF02519	PTHR31374,PTHR31374:SF2				GO:GO:0009733	AT1G19830.1	SAUR-like auxin-responsive protein family
GRMZM2G447455	9	21886129	21901757	PF00514,PF00225	PTHR24115,PTHR24115:SF533	KOG0240	3.6.4.4		GO:GO:0005515,GO:GO:0008017,GO:GO:0007018,GO:GO:0005524,GO:GO:0003777,GO:GO:0005871	AT1G01950.1	ARK2 armadillo repeat kinesin 2
GRMZM2G072274	9	21976903	21978472	PF03479	PTHR31100,PTHR31100:SF12					AT2G45430.1	AHL22 AT-hook motif nuclear-localized protein 22
GRMZM2G449056	9	22056839	22057807		PTHR10641,PTHR10641:SF497					AT3G23250.1	ATMYB15,ATY19,MYB15 myb domain protein 15
GRMZM2G148106	9	22066396	22069582	PF00574	PTHR10381,PTHR10381:SF15	KOG0840	3.4.21.92	K01358		AT1G12410.1	CLP2,CLPR2,NCLPP2 CLP protease proteolytic subunit 2
GRMZM2G064302	9	22112240	22116928	PF03952,PF00113	PTHR11902,PTHR11902:SF19		4.2.1.11	K01689	GO:GO:0006096,GO:GO:0004634,GO:GO:0000287,GO:GO:0000015	AT2G36530.1	ENO2,LOS2 Enolase
GRMZM5G891698	9	22174424	22175473	PF02201	PTHR13844,PTHR13844:SF13			K11650	GO:GO:0005515	AT5G14170.1	CHC1 SWIB/MDM2 domain superfamily protein
GRMZM5G830776	9	22246072	22261846	PF00995	PTHR11679,PTHR11679:SF38			K15292	GO:GO:0016192,GO:GO:0006904	AT1G12360.1	KEU Sec1/munc18-like (SM) proteins superfamily
GRMZM2G107609	9	22335001	22338778	PF10248	PTHR13105,PTHR13105:SF9	KOG4049				AT4G22740.2	glycine-rich protein
GRMZM2G107665	9	22338956	22343061	PF08669	PTHR22602,PTHR22602:SF0	KOG2929		K06980		AT4G12130.1	Glycine cleavage T-protein family
GRMZM2G398341	9	22435015	22448323	PF03942,PF07970	PTHR10048,PTHR10048:SF22	KOG0311	2.7.1.67		GO:GO:0048015,GO:GO:0046854,GO:GO:0006661,GO:GO:0004430	AT5G64070.1	PI-4KBETA1,PI4KBETA1 phosphatidylinositol 4-OH kinase beta1
GRMZM2G097313	9	22489480	22493454	PF08263,PF13855,PF00069	PTHR27006,PTHR27006:SF23	KOG1187	2.7.11.1		GO:GO:0005515,GO:GO:0006468,GO:GO:0005524,GO:GO:0004672	AT2G45340.1	Leucine-rich repeat protein kinase family protein
GRMZM2G398327	9	22494600	22495797	PF13646	PTHR20938,PTHR20938:SF0					AT3G08800.1	ARM repeat superfamily protein
GRMZM2G092568	9	22625306	22664994	PF01885	PTHR12684,PTHR12684:SF2	KOG2278	2.7.1.160	K10669	GO:GO:0016772,GO:GO:0006388	AT2G45330.2	emb1067 RNA 2\'-phosphotransferase, Tpt1 / KptA family
GRMZM2G092296	9	22666627	22668837	PF00338	PTHR11700,PTHR11700:SF10	KOG0900		K02969	GO:GO:0006412,GO:GO:0005840,GO:GO:0003735	AT3G47370.1	Ribosomal protein S10p/S20e family protein
GRMZM5G847362	9	22685607	22687081		PTHR31215,PTHR31215:SF5					AT4G18380.1	F-box family protein
GRMZM5G877500	9	22689315	22692638	PF00275	PTHR21090,PTHR21090:SF21		2.5.1.19	K00800	GO:GO:0016765	AT2G45300.1	RNA 3\'-terminal phosphate cyclase/enolpyruvate transferase, alpha/beta
GRMZM2G033208	9	22790749	22795294	PF02780,PF02779,PF00456	PTHR11624,PTHR11624:SF81		2.2.1.1	K00615	GO:GO:0008152,GO:GO:0003824	AT3G60750.1	Transketolase
GRMZM2G147319	9	23019888	23022301	PF13768	PTHR10579,PTHR10579:SF57					AT3G54780.1	Zinc finger (C3HC4-type RING finger) family protein
GRMZM2G010740	9	23070017	23072481	PF13768	PTHR10579,PTHR10579:SF57					AT3G54780.1	Zinc finger (C3HC4-type RING finger) family protein
GRMZM2G010768	9	23074207	23075360	PF07994,PF01658	PTHR11510,PTHR11510:SF6		5.5.1.4		GO:GO:0008654,GO:GO:0006021,GO:GO:0004512	AT4G39800.1	ATIPS1,ATMIPS1,MI-1-P SYNTHASE,MIPS1 myo-inositol-1-phosphate synthase 1
GRMZM2G321076	9	23148070	23150822				3.6.3.8			AT1G07810.1	ACA3,ATECA1,ECA1 ER-type Ca2+-ATPase 1
AC211738.4_FG005	9	23151947	23154969	PF00112			3.4.22.51		GO:GO:0008234,GO:GO:0006508	AT3G19400.2	Cysteine proteinases superfamily protein
GRMZM2G019356	9	23156742	23158500	PF04674	PTHR31279,PTHR31279:SF7					AT5G51550.1	EXL3 EXORDIUM like 3
GRMZM2G024993	9	23267684	23271612	PF00534,PF08323	PTHR12526,PTHR12526:SF383		2.4.1.242			AT1G32900.1	UDP-Glycosyltransferase superfamily protein
GRMZM2G171395	9	23290000	23294805	PF02365	PTHR31989,PTHR31989:SF38				GO:GO:0006355,GO:GO:0003677	AT2G46770.1	ANAC043,EMB2301,NST1 NAC (No Apical Meristem) domain transcriptional regulator superfamily protein
GRMZM2G171376	9	23302263	23306584	PF05694	PTHR23300			K17285	GO:GO:0008430	AT4G14040.1	EDA38,SBP2 selenium-binding protein 2
GRMZM2G110158	9	23351583	23369848	PF10192,PF06814	PTHR21229,PTHR21229:SF22	KOG2569			GO:GO:0019236,GO:GO:0007186,GO:GO:0016021	AT5G42090.1	Lung seven transmembrane receptor family protein
GRMZM2G072099	9	23436753	23439329							AT4G30160.2	ATVLN4,VLN4 villin 4
AC208929.3_FG004	9	23457554	23457913		PTHR22298,PTHR22298:SF47		3.2.1.4			AT1G19940.1	AtGH9B5,GH9B5 glycosyl hydrolase 9B5
GRMZM2G121333	9	23466257	23469699	PF00561		KOG1454	3.7.1.9			AT4G24140.1	alpha/beta-Hydrolases superfamily protein
GRMZM2G396553	9	23537710	23541078	PF00278,PF02784	PTHR11482,PTHR11482:SF36		4.1.1.19	K01583	GO:GO:0003824,GO:GO:0008792,GO:GO:0008295,GO:GO:0006527	AT4G34710.2	ADC2,ATADC2,SPE2 arginine decarboxylase 2
GRMZM2G396562	9	23546680	23552583	PF00400	PTHR19854,PTHR19854:SF1	KOG0322			GO:GO:0005515	AT4G29860.1	EMB2757,TAN Transducin/WD40 repeat-like superfamily protein
GRMZM2G179228	9	23722222	23723011	PF01344	PTHR23244,PTHR23244:SF315				GO:GO:0005515	AT3G05420.2	ACBP4 acyl-CoA binding protein 4
GRMZM2G118355	9	23748488	23750278	PF00125	PTHR11426	KOG1745		K11253	GO:GO:0003677,GO:GO:0000786	AT4G40030.2	Histone superfamily protein
GRMZM2G118687	9	23764804	23765884	PF00160	PTHR11071	KOG0884	5.2.1.8	K12734	GO:GO:0006457,GO:GO:0003755,GO:GO:0000413	AT1G01940.1	Cyclophilin-like peptidyl-prolyl cis-trans isomerase family protein
GRMZM2G118690	9	23765880	23771224	PF06217	PTHR31421,PTHR31421:SF2					AT5G42520.1	ATBPC6,BBR/BPC6,BPC6 basic pentacysteine 6
GRMZM2G069911	9	23826467	23827831	PF00538	PTHR11467,PTHR11467:SF50			K11275	GO:GO:0006334,GO:GO:0005634,GO:GO:0003677,GO:GO:0000786	AT2G18050.1	HIS1-3 histone H1-3
GRMZM2G018006	9	23963178	23966958	PF00155	PTHR11751,PTHR11751:SF411		4.4.1.14	K14270	GO:GO:0030170,GO:GO:0009058	AT5G51690.1	ACS12 1-amino-cyclopropane-1-carboxylate synthase 12
GRMZM2G083012	9	24059878	24072662	PF12214	PTHR14326,PTHR14326:SF15				GO:GO:0060236,GO:GO:0032147,GO:GO:0005874,GO:GO:0005819	AT4G22860.1	Cell cycle regulated microtubule associated protein
GRMZM2G082855	9	24074354	24081173	PF08263,PF00069,PF13855	PTHR27000,PTHR27000:SF84	KOG1187	2.7.11.1		GO:GO:0006468,GO:GO:0005524,GO:GO:0004672,GO:GO:0005515	AT5G07180.1	ERL2 ERECTA-like 2
GRMZM2G122135	9	24155549	24162364	PF13646,PF02985	PTHR10648,PTHR10648:SF11			K03456	GO:GO:0005515	AT3G25800.1	PDF1,PP2AA2,PR 65 protein phosphatase 2A subunit A2
GRMZM2G122061	9	24162915	24169628	PF05496	PTHR23074,PTHR23074:SF86	KOG0740	3.6.4.3	K13254	GO:GO:0009378,GO:GO:0006310,GO:GO:0006281	AT2G45500.1	AAA-type ATPase family protein
GRMZM2G381779	9	24203221	24204300		PTHR35164,PTHR35164:SF1					AT4G40020.1	Myosin heavy chain-related protein
GRMZM2G381782	9	24206128	24208611	PF03639	PTHR31983	KOG2254	3.2.1.39	K01180	GO:GO:0052862,GO:GO:0052861,GO:GO:0016998	AT5G15870.1	glycosyl hydrolase family 81 protein
GRMZM2G021935	9	24278635	24278975	PF00067	PTHR24296,PTHR24296:SF4		1.14.13.109		GO:GO:0055114,GO:GO:0020037,GO:GO:0016705,GO:GO:0005506	AT2G45510.1	CYP704A2 cytochrome P450, family 704, subfamily A, polypeptide 2
AC202122.2_FG001	9	24279540	24279923		PTHR24296,PTHR24296:SF4		1.14.13.109			AT2G45510.1	CYP704A2 cytochrome P450, family 704, subfamily A, polypeptide 2
GRMZM2G069008	9	24346280	24373435	PF00293	PTHR11839,PTHR11839:SF6	KOG3041	3.6.1.21		GO:GO:0016787	AT4G11980.1	ATNUDT14,ATNUDX14,NUDX14 nudix hydrolase homolog 14
GRMZM2G050329	9	24473175	24478967	PF03105,PF07690	PTHR23510,PTHR23510:SF19	KOG2325			GO:GO:0055085,GO:GO:0016021	AT4G22990.1	Major Facilitator Superfamily with SPX (SYG1/Pho81/XPR1) domain-containing protein
GRMZM2G350319	9	24481791	24487428	PF13041,PF01535	PTHR24015,PTHR24015:SF504					AT1G60770.1	Tetratricopeptide repeat (TPR)-like superfamily protein
GRMZM2G050166	9	24486426	24491115	PF08045	PTHR34065,PTHR34065:SF1					AT4G27750.1	ISI1 binding
GRMZM2G000909	9	24491863	24494711	PF00651	PTHR31060,PTHR31060:SF8				GO:GO:0005515	AT3G05675.1	BTB/POZ domain-containing protein
GRMZM2G000932	9	24497102	24499075	PF00106	PTHR24320,PTHR24320:SF81	KOG1208	1.1.1.330		GO:GO:0016491,GO:GO:0008152	AT4G24050.1	NAD(P)-binding Rossmann-fold superfamily protein
GRMZM2G467992	9	24519829	24523363	PF05493	PTHR12263,PTHR12263:SF3	KOG3500		K02153	GO:GO:0033179,GO:GO:0015991,GO:GO:0015078	AT5G55290.1	ATPase, V0 complex, subunit E
GRMZM2G006973	9	24608188	24611401	PF00023,PF13637	PTHR24128,PTHR24128:SF18	KOG4412		K19044	GO:GO:0005515	AT5G07270.1	XBAT33 XB3 ortholog 3 in Arabidopsis thaliana
GRMZM2G048557	9	24705511	24710305	PF00831	PTHR21183,PTHR21183:SF18			K17428	GO:GO:0006412,GO:GO:0005840,GO:GO:0005622,GO:GO:0003735,GO:GO:0005761	AT1G07830.1	Ribosomal protein L29 family protein
GRMZM2G348921	9	24710847	24712153							AT3G56990.1	EDA7 embryo sac development arrest 7
GRMZM2G092797	9	24713897	24719347		PTHR14927,PTHR14927:SF0					AT3G56990.1	EDA7 embryo sac development arrest 7
AC233934.1_FG001	9	24866293	24868395							AT4G01040.1	Glycosyl hydrolase superfamily protein
GRMZM2G703807	9	24938475	24939261		PTHR13890,PTHR13890:SF8					AT5G09690.3	ATMGT7,MGT7,MRS2-7 magnesium transporter 7
GRMZM5G871262	9	24959346	24964546	PF04791	PTHR31652			K14617		AT5G01460.1	LMBR1-like membrane protein
AC234164.1_FG003	9	24967058	24983179		PTHR11260,PTHR11260:SF219		2.5.1.18			AT3G47680.1	DNA binding
GRMZM2G051247	9	25051144	25055285	PF00076	PTHR10501,PTHR10501:SF24				GO:GO:0003676,GO:GO:0017069,GO:GO:0000398	AT1G76940.1	RNA-binding (RRM/RBD/RNP motifs) family protein
GRMZM2G029863	9	25081992	25084628	PF00240	PTHR12329,PTHR12329:SF11				GO:GO:0005515	AT5G07220.1	ATBAG3,BAG3 BCL-2-associated athanogene 3
GRMZM2G335052	9	25099097	25102362	PF11721,PF07714	PTHR27003,PTHR27003:SF106	KOG1187	2.7.11.1		GO:GO:0006468,GO:GO:0004672	AT2G21480.1	Malectin/receptor-like protein kinase family protein
GRMZM2G071491	9	25261154	25270240	PF01803	PTHR10378,PTHR10378:SF9				GO:GO:0030274,GO:GO:0005634,GO:GO:0003712	AT5G62090.2	SLK2 SEUSS-like 2
GRMZM2G071602	9	25268905	25272817	PF13639	PTHR14155,PTHR14155:SF108				GO:GO:0008270,GO:GO:0005515	AT3G63530.2	BB,BB2 RING/U-box superfamily protein
GRMZM5G882758	9	25275554	25277246	PF13041,PF01535	PTHR24015,PTHR24015:SF877					AT5G08510.1	Pentatricopeptide repeat (PPR) superfamily protein
GRMZM5G825515	9	25277887	25281721	PF03169	PTHR22601,PTHR22601:SF14				GO:GO:0055085	AT4G10770.1	ATOPT7,OPT7 oligopeptide transporter 7
GRMZM2G052656	9	25365262	25366248	PF01535	PTHR24015,PTHR24015:SF311					AT1G31430.1	Pentatricopeptide repeat (PPR) superfamily protein
GRMZM2G046644	9	25398627	25399001		PTHR24078,PTHR24078:SF283					AT5G48030.1	GFA2 gametophytic factor 2
GRMZM2G108565	9	25478382	25484622	PF01535,PF13041	PTHR24015,PTHR24015:SF187					AT3G16010.1	Pentatricopeptide repeat (PPR) superfamily protein
AC202398.4_FG003	9	25508447	25508794							AT4G10090.1	ELP6 elongator protein 6
GRMZM2G083711	9	25533704	25535343	PF07837	PTHR12234		6.3.3.2,2.1.2.5		GO:GO:0016740,GO:GO:0008152,GO:GO:0005542	AT2G20830.3	transferases;folic acid binding
GRMZM2G383540	9	25535158	25537559		PTHR31346,PTHR31346:SF7					AT1G32580.1	plastid developmental protein DAG, putative
GRMZM2G010649	9	25603230	25605549	PF09807	PTHR16184,PTHR16184:SF6	KOG4723			GO:GO:0033588	AT4G10090.1	ELP6 elongator protein 6
GRMZM2G119359	9	25722859	25725873	PF08879	PTHR31602,PTHR31602:SF7				GO:GO:0032502,GO:GO:0006351,GO:GO:0005634	AT2G06200.1	AtGRF6,GRF6 growth-regulating factor 6
GRMZM2G119411	9	25726920	25741443	PF04389	PTHR12147,PTHR12147:SF6	KOG2194				AT5G20660.1	Zn-dependent exopeptidases superfamily protein
GRMZM2G042080	9	25828876	25831557	PF00081,PF02777	PTHR11404,PTHR11404:SF8	KOG0876	1.15.1.1	K04564	GO:GO:0055114,GO:GO:0046872,GO:GO:0006801,GO:GO:0004784	AT5G51100.1	FSD2 Fe superoxide dismutase 2
GRMZM2G344634	9	25832050	25833400	PF00887	PTHR23310,PTHR23310:SF67			K08762	GO:GO:0000062	AT1G31812.1	ACBP,ACBP6 acyl-CoA-binding protein 6
GRMZM2G059361	9	25871263	25871953	PF00106	PTHR24322,PTHR24322:SF500		1.1.1.100		GO:GO:0016491,GO:GO:0008152	AT1G10310.1	NAD(P)-binding Rossmann-fold superfamily protein
GRMZM2G083716	9	25935741	25940848	PF00118	PTHR11353,PTHR11353:SF8			K04077	GO:GO:0005524	AT1G55490.1	CPN60B,LEN1 chaperonin 60 beta
GRMZM2G154146	9	26254502	26257431	PF00970	PTHR21290,PTHR21290:SF32		1.7.1.1			AT1G43580.1	Sphingomyelin synthetase family protein
GRMZM2G093297	9	26484167	26485444	PF02705	PTHR30540,PTHR30540:SF9				GO:GO:0071805,GO:GO:0016020,GO:GO:0015079	AT2G30070.1	ATKT1,ATKT1P,ATKUP1,KT1,KUP1 potassium transporter 1
GRMZM2G093291	9	26487832	26491734	PF13812,PF01535,PF13041	PTHR24015,PTHR24015:SF321					AT5G27270.1	EMB976 Tetratricopeptide repeat (TPR)-like superfamily protein
GRMZM2G393146	9	26491999	26499728	PF13193,PF13360,PF01011,PF00501	PTHR24096,PTHR24096:SF190	KOG4649		K00142	GO:GO:0008152,GO:GO:0003824	AT5G35930.1	AMP-dependent synthetase and ligase family protein
GRMZM2G152373	9	26562260	26564058	PF11926	PTHR10825,PTHR10825:SF26					AT2G35540.1	DNAJ heat shock N-terminal domain-containing protein
GRMZM2G136838	9	26591337	26597907	PF11995,PF00225	PTHR24115,PTHR24115:SF509	KOG0242	3.6.4.4	K11498	GO:GO:0008017,GO:GO:0007018,GO:GO:0005524,GO:GO:0003777,GO:GO:0005871	AT1G18370.1	ATNACK1,HIK,NACK1 ATP binding microtubule motor family protein
GRMZM5G847530	9	26606314	26608509	PF02109	PTHR10705	KOG1746	2.4.99.18	K12668	GO:GO:0016021,GO:GO:0008250,GO:GO:0004579	AT2G35520.1	DAD2 Defender against death (DAD family) protein
GRMZM5G870176	9	26614838	26620115	PF13632,PF14570	PTHR13301,PTHR13301:SF55	KOG0320	2.4.2.24			AT3G03050.1	ATCSLD3,CSLD3,KJK cellulose synthase-like D3
GRMZM2G051949	9	26624517	26626568	PF01048	PTHR21234,PTHR21234:SF30		3.2.2.9		GO:GO:0009116,GO:GO:0003824	AT4G24340.1	Phosphorylase superfamily protein
GRMZM2G051890	9	26631544	26635096	PF14259						AT4G17720.1	RNA-binding (RRM/RBD/RNP motifs) family protein
GRMZM2G044824	9	26643904	26645305	PF00249	PTHR10641,PTHR10641:SF555			K09422		AT5G16770.1	AtMYB9,MYB9 myb domain protein 9
GRMZM2G093195	9	26725936	26729883	PF00067	PTHR24286,PTHR24286:SF67	KOG0157	1.14.13.79	K04123	GO:GO:0055114,GO:GO:0020037,GO:GO:0016705,GO:GO:0005506	AT2G32440.2	ATKAO2,CYP88A4,KAO2 ent-kaurenoic acid hydroxylase 2
GRMZM2G475293	9	26831058	26834980	PF13419	PTHR18901,PTHR18901:SF35	KOG2914	3.1.3.58			AT2G38740.1	Haloacid dehalogenase-like hydrolase (HAD) superfamily protein
GRMZM2G475360	9	26833565	26839136	PF05496	PTHR23077,PTHR23077:SF55	KOG0737		K14571	GO:GO:0009378,GO:GO:0006310,GO:GO:0006281	AT3G01610.1	CDC48C,emb1354 cell division cycle 48C
GRMZM2G030216	9	26839652	26842621	PF00892	PTHR31218,PTHR31218:SF56				GO:GO:0016021,GO:GO:0016020,GO:GO:0022857	AT3G30340.1	Nodulin MtN21 /EamA-like transporter family protein
GRMZM2G030252	9	26843795	26845880	PF00892	PTHR31218,PTHR31218:SF24				GO:GO:0016021,GO:GO:0016020,GO:GO:0022857	AT3G30340.1	Nodulin MtN21 /EamA-like transporter family protein
GRMZM2G367650	9	26946671	26947808	PF13639	PTHR14155,PTHR14155:SF175			K16281	GO:GO:0008270,GO:GO:0005515	AT3G61460.1	BRH1 brassinosteroid-responsive RING-H2
GRMZM2G066938	9	26949098	26951967	PF14569			2.4.1.12			AT4G32410.1	AtCESA1,CESA1,RSW1 cellulose synthase 1
GRMZM2G367638	9	26953544	26955251	PF00300	PTHR23029,PTHR23029:SF26	KOG0235	3.1.3.3			AT3G05170.1	Phosphoglycerate mutase family protein
GRMZM2G066862	9	26957212	26958769	PF01357,PF03330	PTHR31867,PTHR31867:SF25					AT1G12560.1	ATEXP7,ATEXPA7,ATHEXP ALPHA 1.26,EXP7,EXPA7 expansin A7
GRMZM2G066775	9	26959407	26960478	PF00892	PTHR31218,PTHR31218:SF16				GO:GO:0016021,GO:GO:0016020,GO:GO:0022857	AT1G09380.1	Nodulin MtN21 /EamA-like transporter family protein
GRMZM2G156218	9	26974717	26979427		PTHR10174,PTHR10174:SF156					AT5G63060.1	Sec14p-like phosphatidylinositol transfer family protein
GRMZM2G151993	9	27012276	27021645	PF00650	PTHR10174,PTHR10174:SF156					AT5G63060.1	Sec14p-like phosphatidylinositol transfer family protein
GRMZM2G152025	9	27022367	27025791	PF00650	PTHR10174,PTHR10174:SF156	KOG1471				AT5G63060.1	Sec14p-like phosphatidylinositol transfer family protein
GRMZM2G168143	9	27028016	27030404	PF00970,PF00175	PTHR19384,PTHR19384:SF82		1.18.1.2,1.6.99.1	K02641	GO:GO:0055114,GO:GO:0016491	AT1G20020.3	ATLFNR2,FNR2 ferredoxin-NADP(+)-oxidoreductase 2
GRMZM2G168214	9	27030670	27032924	PF00892	PTHR31218,PTHR31218:SF66				GO:GO:0016021,GO:GO:0016020,GO:GO:0022857	AT3G30340.1	Nodulin MtN21 /EamA-like transporter family protein
GRMZM2G084739	9	27105587	27108026	PF00347	PTHR11655,PTHR11655:SF18	KOG3255		K02940	GO:GO:0019843,GO:GO:0006412,GO:GO:0005840,GO:GO:0003735	AT1G33140.1	PGY2 Ribosomal protein L6 family
GRMZM2G084968	9	27109789	27112722	PF05903	PTHR12378,PTHR12378:SF18	KOG0324				AT4G25680.1	PPPDE putative thiol peptidase family protein
GRMZM2G135052	9	27185077	27191507	PF00249	PTHR12802,PTHR12802:SF57	KOG0724				AT5G52660.2	Homeodomain-like superfamily protein
GRMZM2G135044	9	27192679	27194543	PF00892	PTHR31218,PTHR31218:SF14				GO:GO:0016021,GO:GO:0016020,GO:GO:0022857	AT5G47470.1	Nodulin MtN21 /EamA-like transporter family protein
GRMZM2G037591	9	27235002	27236795	PF02458	PTHR31642,PTHR31642:SF9		2.3.1.196		GO:GO:0016747	AT5G17540.1	HXXXD-type acyl-transferase family protein
GRMZM2G037624	9	27237636	27243276		PTHR11006,PTHR11006:SF69	KOG1501	2.1.1.125,2.1.1.126	K11438	GO:GO:0008168,GO:GO:0006479	AT4G16570.1	ATPRMT7,PRMT7 protein arginine methyltransferase 7
AC211550.3_FG004	9	27284575	27284745				2.7.11.1,2.7.10.2			AT1G24030.1	Protein kinase superfamily protein
GRMZM2G051785	9	27346189	27348215	PF03514	PTHR31636,PTHR31636:SF43					AT4G00150.1	ATHAM3,HAM3 GRAS family transcription factor
GRMZM2G040995	9	27446657	27455323	PF00271,PF00270,PF08148,PF13234			3.6.4.13	K12598	GO:GO:0005524,GO:GO:0003676	AT1G59760.1	RNA helicase, ATP-dependent, SK12/DOB1 protein
GRMZM2G337125	9	27455965	27457315	PF00337	PTHR11214,PTHR11214:SF101				GO:GO:0030246,GO:GO:0016020,GO:GO:0008378,GO:GO:0006486	AT5G62620.2	Galactosyltransferase family protein
GRMZM2G426688	9	27723170	27725666	PF00564					GO:GO:0005515	AT3G52950.1	CBS / octicosapeptide/Phox/Bemp1 (PB1) domains-containing protein
GRMZM2G440258	9	27861692	27865145	PF12315,PF00940	PTHR10102,PTHR10102:SF1		2.7.7.6		GO:GO:0006351,GO:GO:0003899,GO:GO:0003677	AT2G24120.1	PDE319,SCA3 DNA/RNA polymerases superfamily protein
GRMZM2G041765	9	27964192	27967415		PTHR33322,PTHR33322:SF2					AT5G62390.1	ATBAG7,BAG7 BCL-2-associated athanogene 7
GRMZM2G042084	9	27967529	27982197	PF00620,PF00169,PF14389	PTHR23176,PTHR23176:SF38	KOG4271			GO:GO:0007165	AT5G12150.1	Rho GTPase activation protein (RhoGAP) with PH domain
GRMZM2G049693	9	28017160	28021526	PF07731,PF07732,PF00394	PTHR11709,PTHR11709:SF124		1.10.3.3		GO:GO:0055114,GO:GO:0016491,GO:GO:0005507	AT4G12420.1	SKU5 Cupredoxin superfamily protein
GRMZM2G041668	9	28053152	28057136	PF02365	PTHR31989,PTHR31989:SF3				GO:GO:0006355,GO:GO:0003677	AT1G12260.1	ANAC007,EMB2749,NAC007,VND4 NAC 7
GRMZM2G147041	9	28134668	28136896	PF06999	PTHR31902,PTHR31902:SF1					AT4G26620.1	Sucrase/ferredoxin-like family protein
GRMZM2G147112	9	28138605	28140692	PF00069	PTHR24351,PTHR24351:SF77		2.7.11.1		GO:GO:0006468,GO:GO:0005524,GO:GO:0004672	AT5G47750.1	D6PKL2,PK5 D6 protein kinase like 2
GRMZM2G440219	9	28147827	28149574	PF02365	PTHR31989,PTHR31989:SF3				GO:GO:0006355,GO:GO:0003677	AT1G12260.1	ANAC007,EMB2749,NAC007,VND4 NAC 7
GRMZM2G053588	9	28392287	28396846		PTHR10791,PTHR10791:SF60					AT1G55325.2	GCT RNA polymerase II transcription mediators
GRMZM2G153792	9	28406066	28413513	PF06333	PTHR10791,PTHR10791:SF60			K15164	GO:GO:0016592,GO:GO:0006357,GO:GO:0001104	AT1G55325.2	GCT RNA polymerase II transcription mediators
GRMZM5G805350	9	28413714	28414162				6.1.1.14	K14164		AT3G48110.1	EDD,EDD1 glycine-tRNA ligases
GRMZM2G052389	9	28517992	28523621	PF02770,PF14749,PF01756	PTHR10909,PTHR10909:SF250		1.3.3.6	K00232	GO:GO:0055114,GO:GO:0003995,GO:GO:0006635,GO:GO:0005777,GO:GO:0003997	AT4G16760.1	ACX1,ATACX1 acyl-CoA oxidase 1
GRMZM2G153969	9	28617695	28621629		PTHR31472,PTHR31472:SF3			K07466		AT2G33845.1	Nucleic acid-binding, OB-fold-like protein
GRMZM2G154093	9	28623738	28626266	PF04209			1.13.11.5	K00451	GO:GO:0055114,GO:GO:0006570,GO:GO:0006559,GO:GO:0004411	AT5G54080.2	HGO homogentisate 1,2-dioxygenase
GRMZM2G154229	9	28628215	28634137	PF00076,PF04059	PTHR24012,PTHR24012:SF390	KOG4660			GO:GO:0003676	AT1G29400.2	AML5,ML5 MEI2-like protein 5
GRMZM2G157731	9	28834480	28835310	PF06813	PTHR21576,PTHR21576:SF17					AT4G34950.1	Major facilitator superfamily protein
GRMZM2G459172	9	28839991	28844642	PF03647,PF11443	PTHR12668,PTHR12668:SF18	KOG4267			GO:GO:0016020	AT3G57280.1	Transmembrane proteins 14C
GRMZM2G459156	9	28855314	28857245	PF14370,PF02365	PTHR31989,PTHR31989:SF10				GO:GO:0006355,GO:GO:0003677	AT4G35580.2	NTL9 NAC transcription factor-like 9
GRMZM2G163914	9	28857463	28860748	PF02365	PTHR31989,PTHR31989:SF10				GO:GO:0006355,GO:GO:0003677	AT4G35580.2	NTL9 NAC transcription factor-like 9
GRMZM2G163877	9	28860742	28862279	PF01027	PTHR23291,PTHR23291:SF34	KOG1629				AT5G47120.1	ATBI-1,ATBI1,BI-1,BI1 BAX inhibitor 1
GRMZM2G037954	9	28981738	28985200	PF02721,PF05970,PF16900	PTHR23273,PTHR23273:SF14				GO:GO:0006281,GO:GO:0003678,GO:GO:0000723	AT5G08020.1	ATRPA70B,RPA70B RPA70-kDa subunit B
GRMZM2G053210	9	29008499	29010240	PF13639,PF14369	PTHR22763,PTHR22763:SF5		6.3.2.19	K11982	GO:GO:0008270,GO:GO:0005515	AT3G19950.1	RING/U-box superfamily protein
GRMZM2G021033	9	29119157	29148568							AT5G58420.1	Ribosomal protein S4 (RPS4A) family protein
GRMZM2G156129	9	29170751	29171909	PF00628	PTHR24098,PTHR24098:SF16		2.3.1.48		GO:GO:0005515	AT2G27980.1	Acyl-CoA N-acyltransferase with RING/FYVE/PHD-type zinc finger domain
GRMZM2G306859	9	29174283	29177481		PTHR24098,PTHR24098:SF16		2.3.1.48			AT2G37520.1	Acyl-CoA N-acyltransferase with RING/FYVE/PHD-type zinc finger domain
GRMZM2G452016	9	29411944	29414525	PF04564,PF00514	PTHR23315,PTHR23315:SF111		6.3.2.19		GO:GO:0016567,GO:GO:0004842,GO:GO:0005515	AT3G54850.1	ATPUB14,PUB14 plant U-box 14
GRMZM2G067408	9	29634646	29635939	PF14531	PTHR24343,PTHR24343:SF183	KOG0583	2.7.11.1	K07198		AT3G01090.2	AKIN10,KIN10,SNRK1.1 SNF1 kinase homolog 10
GRMZM2G472428	9	30063256	30088418	PF00176	PTHR10799,PTHR10799:SF620	KOG0383	3.6.4.12		GO:GO:0005524	AT1G08060.1	MOM,MOM1 ATP-dependent helicase family protein

## Sheet: qALT10.02
Genomic position, annotation and description of the predicted genes within qALT10.02 region. Selected candidate gene is highlighted in yellow.
Locus Name	Chromosome	Start (bp)	End (bp)	Pfam	Panther	KOG	KEGG/ec	KO	GO	Best-hit Arabidopsis	Descripton
GRMZM2G002950	10	9785051	9792596	PF08263,PF00560,PF07714,PF13855	PTHR27000,PTHR27000:SF214	KOG0472	2.7.11.1		GO:GO:0005515,GO:GO:0006468,GO:GO:0004672	AT3G47570.1	Leucine-rich repeat protein kinase family protein
GRMZM2G388776	10	9843512	9844082	PF07714	PTHR27000,PTHR27000:SF98		2.7.11.1		GO:GO:0006468,GO:GO:0004672	AT3G47580.1	Leucine-rich repeat protein kinase family protein
GRMZM2G110374	10	9846262	9847350	PF04452,PF16870	PTHR23152,PTHR23152:SF8		1.2.4.2		GO:GO:0008168,GO:GO:0006364,GO:GO:0055114,GO:GO:0030976,GO:GO:0006099,GO:GO:0004591	AT3G55410.1	2-oxoglutarate dehydrogenase, E1 component
AC204407.3_FG004	10	9897263	9899632	PF00931	PTHR23155,PTHR23155:SF529				GO:GO:0043531	AT1G58390.1	Disease resistance protein (CC-NBS-LRR class) family protein
GRMZM2G381429	10	9907952	9921133	PF00931,PF12776	PTHR23155,PTHR23155:SF529				GO:GO:0043531	AT3G07040.1	RPM1,RPS3, NB-ARC domain-containing disease resistance protein
GRMZM5G851140	10	9990889	9995860	PF08263,PF00560,PF07714	PTHR27000,PTHR27000:SF214	KOG1187	2.7.11.1		GO:GO:0005515,GO:GO:0006468,GO:GO:0004672	AT5G46330.1	FLS2, leucine-rich receptor-like protein kinase family protein
AC195319.3_FG001	10	10094089	10096379	PF13193,PF03283	PTHR21562,PTHR21562:SF5				GO:GO:0016787	AT4G05160.1	AMP-dependent synthetase and ligase family protein
GRMZM2G068710	10	10140701	10148973	PF12874	PTHR10593,PTHR10593:SF27					AT1G34370.2	STOP1 C2H2 and C2HC zinc fingers superfamily protein
GRMZM2G046284	10	10198909	10200857	PF00274	PTHR11627,PTHR11627:SF15		4.1.2.13	K01623	GO:GO:0006096,GO:GO:0004332	AT4G38970.1	FBA2, fructose-bisphosphate aldolase 2
GRMZM2G347226	10	10201845	10206275	PF13499,PF07714	PTHR24349,PTHR24349:SF132	KOG0032	2.7.11.1	K13412	GO:GO:0006468,GO:GO:0004672	AT4G09570.1	ATCPK4,CPK4, calcium-dependent protein kinase 4
GRMZM2G475137	10	10247374	10249311		PTHR10366,PTHR10366:SF361		4.1.1.35			AT3G62830.2	ATUXS2,AUD1,UXS2, NAD(P)-binding Rossmann-fold superfamily protein
GRMZM2G475170	10	10248617	10251368	PF03018	PTHR21495,PTHR21495:SF63					AT2G28670.1	Disease resistance-responsive (dirigent-likeprotein) family protein
GRMZM2G475197	10	10249465	10252301	PF13947,PF00069	PTHR27005,PTHR27005:SF57	KOG1187	2.7.11.1		GO:GO:0030247,GO:GO:0006468,GO:GO:0005524,GO:GO:0004672	AT1G21240.1	WAK3 wall associated kinase 3
GRMZM2G093950	10	10284633	10290839	PF12627,PF01743	PTHR13734,PTHR13734:SF5	KOG2159	2.7.7.72		GO:GO:0016779,GO:GO:0006396,GO:GO:0003723	AT1G22660.1	Polynucleotide adenylyltransferase family protein
GRMZM2G093895	10	10294382	10296488	PF03634	PTHR31072,PTHR31072:SF21					AT1G58100.1	TCP family transcription factor
AC233898.1_FG004	10	10399524	10404066	PF10250	PTHR31288,PTHR31288:SF8					AT1G35510.1	O-fucosyltransferase family protein
GRMZM2G320023	10	10546467	10547538	PF03018	PTHR21495,PTHR21495:SF75					AT1G58170.1	Disease resistance-responsive (dirigent-likeprotein) family protein
GRMZM2G132273	10	10557291	10558185	PF03018	PTHR21495,PTHR21495:SF75					AT1G58170.1	Disease resistance-responsive (dirigent-likeprotein) family protein
GRMZM2G132286	10	10561580	10565724	PF00076	PTHR24012				GO:GO:0003676	AT1G32790.2	CID11, CTC-interacting domain 11
GRMZM2G433481	10	10567084	10567884		PTHR18896,PTHR18896:SF11		3.1.4.4			AT1G52570.1	PLDALPHA2, phospholipase D alpha 2
GRMZM2G433484	10	10570730	10572110		PTHR10108,PTHR10108:SF837					AT5G40830.1	S-adenosyl-L-methionine-dependent methyltransferases superfamily protein
GRMZM2G026231	10	10587839	10592556	PF02990	PTHR10766,PTHR10766:SF48			K17087	GO:GO:0016021	AT1G10950.1	AtTMN1,TMN1, transmembrane nine 1
GRMZM2G103740	10	10608872	10612808	PF00004,PF08542	PTHR11669,PTHR11669:SF17	KOG0989		K10755	GO:GO:0005524	AT1G21690.1	EMB1968,RFC4, ATPase family associated with various cellular activities (AAA)
GRMZM2G103662	10	10619120	10621959	PF00026	PTHR13683,PTHR13683:SF227	KOG1339	3.4.23.12		GO:GO:0006508,GO:GO:0004190	AT4G33490.2	Eukaryotic aspartyl protease family protein
GRMZM2G103546	10	10623559	10627575	PF00171	PTHR11699,PTHR11699:SF175		1.2.1.5	K00128	GO:GO:0055114,GO:GO:0016491,GO:GO:0008152	AT1G44170.2	ALDH3H1,ALDH4, aldehyde dehydrogenase 3H1
GRMZM2G319435	10	10672037	10675364	PF00400	PTHR14221,PTHR14221:SF3	KOG0645			GO:GO:0005515	AT2G37670.1	Transducin/WD40 repeat-like superfamily protein
GRMZM2G014397	10	10731115	10736529	PF00141	PTHR31356,PTHR31356:SF12		1.11.1.11	K00434	GO:GO:0055114,GO:GO:0020037,GO:GO:0006979,GO:GO:0004601	AT1G77490.1	TAPX, thylakoidal ascorbate peroxidase
GRMZM2G005848	10	10791222	10808920	PF00350	PTHR11566,PTHR11566:SF78	KOG0446	3.6.5.5			AT3G19720.1	ARC5,DRP5B, P-loop containing nucleoside triphosphate hydrolases superfamily protein
GRMZM5G807054	10	10811717	10823442	PF02146	PTHR11085,PTHR11085:SF6	KOG2683	3.5.1.98	K11414	GO:GO:0070403	AT5G09230.7	AtSRT2,SRT2, sirtuin 2
GRMZM5G803992	10	10825169	10831179	PF01194	PTHR23431,PTHR23431:SF2	KOG3497	2.7.7.6	K03007	GO:GO:0006351,GO:GO:0003899,GO:GO:0003677	AT1G11475.1	NRPB10,NRPD10,NRPE10, RNA polymerases, 8 kDa subunit
GRMZM2G418432	10	10831896	10834834	PF00582,PF07714	PTHR27001,PTHR27001:SF23	KOG1187	2.7.11.1		GO:GO:0006950,GO:GO:0006468,GO:GO:0004672	AT1G77280.1	Protein kinase with adenine nucleotide alpha hydrolases-like domain
GRMZM5G813470	10	10887771	10892040	PF02535	PTHR11040,PTHR11040:SF70	KOG2474			GO:GO:0055085,GO:GO:0046873,GO:GO:0030001,GO:GO:0016020	AT3G08650.2	ZIP metal ion transporter family
GRMZM2G047119	10	11047269	11048312	PF01061	PTHR19241,PTHR19241:SF270				GO:GO:0016020	AT1G59870.1	ABCG36,ATABCG36,ATPDR8,PDR8,PEN3, ABC-2 and Plant PDR ABC-type transporter family protein
GRMZM2G076593	10	11087001	11089279	PF01490	PTHR22950,PTHR22950:SF290	KOG1303				AT5G09220.1	AAP2, amino acid permease 2
GRMZM2G433162	10	11200703	11203045	PF01490	PTHR22950,PTHR22950:SF290	KOG1303				AT5G09220.1	AAP2 amino acid permease 2
GRMZM2G157168	10	11319479	11321410	PF01490	PTHR22950,PTHR22950:SF290	KOG1303				AT1G77380.1	AAP3,ATAAP3, amino acid permease 3
GRMZM2G092879	10	11399994	11401659	PF00153	PTHR24089,PTHR24089:SF356					AT5G14040.1	PHT3;1, phosphatetransporter 3;1
GRMZM2G392513	10	11408729	11421794	PF07994,PF01658	PTHR11510,PTHR11510:SF6		5.5.1.4		GO:GO:0008654,GO:GO:0006021,GO:GO:0004512	AT2G22240.1	ATIPS2,ATMIPS2,MIPS2, myo-inositol-1-phosphate synthase 2
GRMZM5G871140	10	11487216	11488248	PF06813	PTHR21576,PTHR21576:SF7					AT4G19450.1	Major facilitator superfamily protein
GRMZM2G413943	10	11606866	11611321	PF01490	PTHR22950,PTHR22950:SF290	KOG1303				AT5G09220.1	AAP2 amino acid permease 2
GRMZM2G036508	10	11753872	11754444		PTHR34964,PTHR34964:SF3					AT4G30770.1	Membrane lipoprotein
GRMZM2G036534	10	11754816	11761391	PF02817,PF00364,PF00198	PTHR23151,PTHR23151:SF61	KOG0557	2.3.1.12	K00627	GO:GO:0016746,GO:GO:0008152	AT1G34430.1	EMB3003, 2-oxoacid dehydrogenases acyltransferase family protein
GRMZM2G059214	10	11811061	11816472	PF07714	PTHR27000,PTHR27000:SF14	KOG1187	2.7.10.1		GO:GO:0006468,GO:GO:0004672	AT1G34420.1	Leucine-rich repeat transmembrane protein kinase family protein
GRMZM2G002493	10	11897103	11900093				1.1.1.42			AT1G54340.1	ICDH, isocitrate dehydrogenase
GRMZM2G002542	10	11907530	11909688	PF08263,PF13855,PF07714	PTHR27000,PTHR27000:SF147	KOG1187	2.7.11.1		GO:GO:0005515,GO:GO:0006468,GO:GO:0004672	AT5G25930.1	Protein kinase with leucine-rich repeat domain
GRMZM2G171040	10	11920074	11921725	PF13812,PF01535,PF13041	PTHR24015,PTHR24015:SF700					AT3G29290.1	EMB2076, pentatricopeptide repeat (PPR) superfamily protein
AC208608.3_FG001	10	11923435	11923713	PF06813	PTHR21576,PTHR21576:SF17					AT2G16660.1	Major facilitator superfamily protein
GRMZM2G004060	10	12108516	12110234	PF03106	PTHR31282,PTHR31282:SF14				GO:GO:0043565,GO:GO:0006355,GO:GO:0003700	AT3G56400.1	ATWRKY70,WRKY70, WRKY DNA-binding protein 70
GRMZM2G094375	10	12171976	12174400	PF00394,PF07732	PTHR11709,PTHR11709:SF111	KOG1263	1.10.3.2	K05909	GO:GO:0055114,GO:GO:0016491,GO:GO:0005507	AT3G09220.1	LAC7, laccase 7
GRMZM2G409044	10	12193396	12196272	PF05699	PTHR11697,PTHR11697:SF116				GO:GO:0046983	AT2G06500.1	hAT family dimerisation domain
GRMZM2G405373	10	12259417	12262113	PF00025	PTHR21493,PTHR21493:SF147				GO:GO:0005525	AT4G16070.1	Mono-/di-acylglycerol lipase class3
GRMZM2G102662	10	12527830	12529675	PF00067	PTHR24298,PTHR24298:SF84	KOG0156	1.14.13.121		GO:GO:0055114,GO:GO:0020037,GO:GO:0016705,GO:GO:0005506	AT3G26300.1	CYP71B34, cytochrome P450, family71, subfamily B, polypeptide 34
GRMZM2G001195	10	12552061	12553971	PF07651	PTHR35134,PTHR35134:SF2				GO:GO:0005543	AT4G33140.1	Haloacid dehalogenase-like hydrolase (HAD) superfamily protein
GRMZM2G137407	10	12718296	12720227	PF14531,PF03822	PTHR24347,PTHR24347:SF230	KOG0583	2.7.11.1		GO:GO:0007165	AT5G58380.1	CIPK10,PKS2,SIP1,SNRK3.8, SOS3-interacting protein 1
GRMZM2G361791	10	12746036	12747085	PF08752	PTHR10261,PTHR10261:SF5				GO:GO:0030126,GO:GO:0016192,GO:GO:0006886,GO:GO:0005198	AT4G34450.1	Coatomer gamma-2 subunit
GRMZM2G063394	10	12749437	12759810	PF04564,PF13646	PTHR22849,PTHR22849:SF4		6.3.2.19		GO:GO:0016567,GO:GO:0004842	AT1G76390.1	ARM repeat superfamily protein
GRMZM2G015869	10	12927536	12933154	PF04193	PTHR13131,PTHR13131:SF5	KOG2913		K12386		AT5G40670.1	PQ-loop repeat family protein
GRMZM2G006493	10	13006885	13025813	PF00642	PTHR12506,PTHR12506:SF20				GO:GO:0046872	AT3G48440.1	Zinc finger C-x8-C-x5-C-x3-H type family protein
GRMZM2G006470	10	13027252	13029948		PTHR10264,PTHR10264:SF27				GO:GO:0016020	AT5G54100.1	SPFH/Band 7/PHB domain-containing membrane-associated protein family
GRMZM2G174565	10	13160976	13162521	PF01918	PTHR31947,PTHR31947:SF4				GO:GO:0003676	AT3G04620.1	Alba DNA/RNA-binding protein
GRMZM2G303655	10	13166108	13181015	PF14533,PF12436			3.4.19.12			AT3G11910.1	UBP13, ubiquitin-specific protease 13
GRMZM2G426486	10	13188783	13191633	PF00917			3.4.19.12		GO:GO:0005515	AT3G11910.1	UBP13, ubiquitin-specific protease 13
GRMZM2G459628	10	13333887	13335096							AT2G20320.1	DENN (AEX-3 )domain-containing protein
GRMZM2G160279	10	13342553	13346845	PF00806	PTHR12537,PTHR12537:SF69				GO:GO:0003723	AT5G56510.1	APUM12,PUM12, pumilio 12
GRMZM2G459636	10	13377677	13382402	PF03552	PTHR12482,PTHR12482:SF19		2.4.1.12		GO:GO:0030244,GO:GO:0016760,GO:GO:0016020	AT4G39350.1	ATCESA2,ATH-A,CESA2, cellulose synthase A2
GRMZM2G110381	10	13497213	13499095	PF03226	PTHR13848,PTHR13848:SF8	KOG3399				AT4G27745.1	Yippee family zinc-binding protein
GRMZM5G838435	10	13503364	13507728	PF00561	PTHR10992,PTHR10992:SF845	KOG4178	3.3.2.10			AT4G02340.1	Alpha/beta-hydrolases superfamily protein
GRMZM2G126002	10	13553374	13557804	PF00248	PTHR11732,PTHR11732:SF14	KOG1576	1.1.1.316	K17744		AT4G33670.1	NAD(P)-linked oxidoreductase superfamily protein
GRMZM2G125985	10	13557750	13559526	PF04367	PTHR31876,PTHR31876:SF5					AT2G18460.1	LCV3 like COV 3
